# Supplementary material for: Assessing Two Different Aerial Toxin Treatments for the Management of Invasive Rats
Source: Animals (Basel). 2022 Jan 27;12(3):309. doi: 10.3390/ani12030309 (PMC8833531; doi:10.3390/ani12030309)
Supplement: Supplementary file 1 [file animals-12-00309-s001.zip]

Archive with 1 entries (1 files):
- animals-1528976-supplementary.xlsx
