# Supplementary material for: Assessing Two Different Aerial Toxin Treatments for the Management of Invasive Rats
Source: Animals (Basel). 2022 Jan 27;12(3):309. doi: 10.3390/ani12030309 (PMC8833531; doi:10.3390/ani12030309)
Supplement: Supplementary file 1 [file animals-12-00309-s001.zip › animals-1528976-supplementary.xlsx]

## Sheet: Read Me
This excel workbook contains all the models used in the final analysis for this paper.
Each row is a model, with columns indicating the covariates used. The object name and code used in R for each model is included.
AIC comparision is included with dAICc and AICcwt.
An associated R datapackage contains these models and associated files (capthist, session covarites etc.) and may be used to check analysis.
Many of the covariates were renamed after data analysis for the purpose of publication. Below are the relevant names:
Final Paper	Excel Workbook	R Code
1080	1080	post1080
days	days	dayssince1080
sqrt(days)	sqrt	dayssinceSqrt
accelerating (days squared)	squared	dayssince2
trip	trip	trapping
site	site	location
season	season	season
method	method	method
b	b	b

## Sheet: Full Model List
	Model Parameters
Order	Density (D)						Capture Probability (g0)							Sigma (σ)						dAICc	AICcwt	Model Name	Code (grey = run in a previous model set)
0	Null Model																							.
1																						CAPT.allSessions__D.null	CAPT.allSessions__D.null<-secr.fit(CAPT.allSessions,model=list(D~1,g0~1,sigma~1),buffer=100,CL=F,verify=F,sessioncov=SessionCov.allSessions)	.
2	Pre-Analysis Exploration (set 0a: each covariate for g0)																							.
3																				332.413	0	CAPT.allSessions__D.null	CAPT.allSessions__D.null<-secr.fit(CAPT.allSessions,model=list(D~1,g0~1,sigma~1),buffer=100,CL=F,verify=F,sessioncov=SessionCov.allSessions)	.
7							site													252.976	0	CAPT.allSessions__D.1_g0.location_sigma.1	CAPT.allSessions__D.1_g0.location_sigma.1<-secr.fit(CAPT.allSessions,model=list(D~1,g0~location,sigma~1),buffer=100,CL=F,verify=F,sessioncov=SessionCov.allSessions)	.
4								1080												328.346	0	CAPT.allSessions__D.1_g0.post1080_sigma.1	CAPT.allSessions__D.1_g0.post1080_sigma.1<-secr.fit(CAPT.allSessions,model=list(D~1,g0~post1080,sigma~1),buffer=100,CL=F,verify=F,sessioncov=SessionCov.allSessions)	.
5									days											328.689	0	CAPT.allSessions__D.1_g0.dayssince1080_sigma.1	CAPT.allSessions__D.1_g0.dayssince1080_sigma.1<-secr.fit(CAPT.allSessions,model=list(D~1,g0~dayssince1080,sigma~1),buffer=100,CL=F,verify=F,sessioncov=SessionCov.allSessions)	.
6									days	sqrt										0	1	CAPT.allSessions__D.1_g0.dayssince1080.p.dayssinceSqrt_sigma.1	CAPT.allSessions__D.1_g0.dayssince1080.p.dayssinceSqrt_sigma.1<-secr.fit(CAPT.allSessions,model=list(D~1,g0~dayssince1080+dayssinceSqrt,sigma~1),buffer=100,CL=F,verify=F,sessioncov=SessionCov.allSessions)	.
11									days	squared										876.499	0	CAPT.allSessions__D.1_g0.dayssince1080.p.dayssince2_sigma.1	CAPT.allSessions__D.1_g0.dayssince1080.p.dayssince2_sigma.1<-secr.fit(CAPT.allSessions,model=list(D~1,g0~dayssince1080+dayssince2,sigma~1),buffer=100,CL=F,verify=F,sessioncov=SessionCov.allSessions)	.
8											trip									329.582	0	CAPT.allSessions__D.1_g0.trapping_sigma.1	CAPT.allSessions__D.1_g0.trapping_sigma.1<-secr.fit(CAPT.allSessions,model=list(D~1,g0~trapping,sigma~1),buffer=100,CL=F,verify=F,sessioncov=SessionCov.allSessions)	.
9												season								332.324	0	CAPT.allSessions__D.1_g0.season_sigma.1	CAPT.allSessions__D.1_g0.season_sigma.1<-secr.fit(CAPT.allSessions,model=list(D~1,g0~season,sigma~1),buffer=100,CL=F,verify=F,sessioncov=SessionCov.allSessions)	.
10													b							332.462	0	CAPT.allSessions__D.1_g0.b_sigma.1	CAPT.allSessions__D.1_g0.b_sigma.1<-secr.fit(CAPT.allSessions,model=list(D~1,g0~b,sigma~1),buffer=100,CL=F,verify=F,sessioncov=SessionCov.allSessions)	.
12	Pre-Analysis Exploration (set 0b: each covariate for sigma)																							.
13																				313.285	0	CAPT.allSessions__D.null	CAPT.allSessions__D.null<-secr.fit(CAPT.allSessions,model=list(D~1,g0~1,sigma~1),buffer=100,CL=F,verify=F,sessioncov=SessionCov.allSessions)	.
17														site						263.433	0	CAPT.allSessions__D.1_g0.1_sigma.location	CAPT.allSessions__D.1_g0.1_sigma.location<-secr.fit(CAPT.allSessions,model=list(D~1,g0~1,sigma~location),buffer=100,CL=F,verify=F,sessioncov=SessionCov.allSessions)	.
14															1080					308.583	0	CAPT.allSessions__D.1_g0.1_sigma.post1080	CAPT.allSessions__D.1_g0.1_sigma.post1080<-secr.fit(CAPT.allSessions,model=list(D~1,g0~1,sigma~post1080),buffer=100,CL=F,verify=F,sessioncov=SessionCov.allSessions)	.
15																days				306.212	0	CAPT.allSessions__D.1_g0.1_sigma.dayssince1080	CAPT.allSessions__D.1_g0.1_sigma.dayssince1080<-secr.fit(CAPT.allSessions,model=list(D~1,g0~1,sigma~dayssince1080),buffer=100,CL=F,verify=F,sessioncov=SessionCov.allSessions)	.
16																days	sqrt			0	1	CAPT.allSessions__D.1_g0.1_sigma.dayssince1080.p.dayssinceSqrt	CAPT.allSessions__D.1_g0.1_sigma.dayssince1080.p.dayssinceSqrt<-secr.fit(CAPT.allSessions,model=list(D~1,g0~1,sigma~dayssince1080+dayssinceSqrt),buffer=100,CL=F,verify=F,sessioncov=SessionCov.allSessions)	.
20																days	squared			861.281	0	CAPT.allSessions__D.1_g0.1_sigma.dayssince1080.p.dayssince2	CAPT.allSessions__D.1_g0.1_sigma.dayssince1080.p.dayssince2<-secr.fit(CAPT.allSessions,model=list(D~1,g0~1,sigma~dayssince1080+dayssince2),buffer=100,CL=F,verify=F,sessioncov=SessionCov.allSessions)	.
18																		trip		308.523	0	CAPT.allSessions__D.1_g0.1_sigma.trapping	CAPT.allSessions__D.1_g0.1_sigma.trapping<-secr.fit(CAPT.allSessions,model=list(D~1,g0~1,sigma~trapping),buffer=100,CL=F,verify=F,sessioncov=SessionCov.allSessions)	.
19																			season	312.302	0	CAPT.allSessions__D.1_g0.1_sigma.season	CAPT.allSessions__D.1_g0.1_sigma.season<-secr.fit(CAPT.allSessions,model=list(D~1,g0~1,sigma~season),buffer=100,CL=F,verify=F,sessioncov=SessionCov.allSessions)	.
21	Set 1: all covariate combinations for density (1a - light and dark blue), only temporal covariates (1b - light blue) with g0 and sigma held constant																							.
22	1a (light AND dark blue) - all covariate combinations for density																							.
23	1b (ONLY light blue) - temporal covariates only																							.
24	Top models (dAICc<10) in green for each set																							.
25	grey = null model																			AIC (1a)	AICcwt (1a)			.	AIC (1b)	AICcwt (1b)
26																				332.718	0	CAPT.allSessions__D.null	CAPT.allSessions__D.null<-secr.fit(CAPT.allSessions,model=list(D~1,g0~1,sigma~1),buffer=100,CL=F,verify=F,sessioncov=SessionCov.allSessions)	.	290.28	0
27		1080																		256.172	0	CAPT.allSessions__D.post1080_g0.1_sigma.1	CAPT.allSessions__D.post1080_g0.1_sigma.1<-secr.fit(CAPT.allSessions,model=list(D~post1080,g0~1,sigma~1),buffer=100,CL=F,verify=F,sessioncov=SessionCov.allSessions)	.	213.734	0
28			days																	324.963	0	CAPT.allSessions__D.dayssince1080_g0.1_sigma.1	CAPT.allSessions__D.dayssince1080_g0.1_sigma.1<-secr.fit(CAPT.allSessions,model=list(D~dayssince1080,g0~1,sigma~1),buffer=100,CL=F,verify=F,sessioncov=SessionCov.allSessions)	.	282.525	0
29			days	sqrt																222.529	0	CAPT.allSessions__D.dayssince1080.p.dayssinceSqrt_g0.1_sigma.1	CAPT.allSessions__D.dayssince1080.p.dayssinceSqrt_g0.1_sigma.1<-secr.fit(CAPT.allSessions,model=list(D~dayssince1080+dayssinceSqrt,g0~1,sigma~1),buffer=100,CL=F,verify=F,sessioncov=SessionCov.allSessions)	.	180.091	0
30			days	squared																742.384	0	CAPT.allSessions__D.dayssince1080.p.dayssince2_g0.1_sigma.1	CAPT.allSessions__D.dayssince1080.p.dayssince2_g0.1_sigma.1<-secr.fit(CAPT.allSessions,model=list(D~dayssince1080+dayssince2,g0~1,sigma~1),buffer=100,CL=F,verify=F,sessioncov=SessionCov.allSessions)	.	699.946	0
31					trip															333.915	0	CAPT.allSessions__D.trapping_g0.1_sigma.1	CAPT.allSessions__D.trapping_g0.1_sigma.1<-secr.fit(CAPT.allSessions,model=list(D~trapping,g0~1,sigma~1),buffer=100,CL=F,verify=F,sessioncov=SessionCov.allSessions)	.	291.477	0
32						season														312.745	0	CAPT.allSessions__D.season_g0.1_sigma.1	CAPT.allSessions__D.season_g0.1_sigma.1<-secr.fit(CAPT.allSessions,model=list(D~season,g0~1,sigma~1),buffer=100,CL=F,verify=F,sessioncov=SessionCov.allSessions)	.	270.307	0
33		1080	days																	135.432	0	CAPT.allSessions__D.post1080.p.dayssince1080_g0.1_sigma.1	CAPT.allSessions__D.post1080.p.dayssince1080_g0.1_sigma.1<-secr.fit(CAPT.allSessions,model=list(D~post1080+dayssince1080,g0~1,sigma~1),buffer=100,CL=F,verify=F,sessioncov=SessionCov.allSessions)	.	92.994	0
34		1080	days	sqrt																82.955	0	CAPT.allSessions__D.post1080.p.dayssince1080.p.dayssinceSqrt_g0.1_sigma.1	CAPT.allSessions__D.post1080.p.dayssince1080.p.dayssinceSqrt_g0.1_sigma.1<-secr.fit(CAPT.allSessions,model=list(D~post1080+dayssince1080+dayssinceSqrt,g0~1,sigma~1),buffer=100,CL=F,verify=F,sessioncov=SessionCov.allSessions)	.	40.517	0
35		1080	days	squared																772.644	0	CAPT.allSessions__D.post1080.p.dayssince1080.p.dayssince2_g0.1_sigma.1	CAPT.allSessions__D.post1080.p.dayssince1080.p.dayssince2_g0.1_sigma.1<-secr.fit(CAPT.allSessions,model=list(D~post1080+dayssince1080+dayssince2,g0~1,sigma~1),buffer=100,CL=F,verify=F,sessioncov=SessionCov.allSessions)	.	730.206	0
36		1080			trip															73.093	0	CAPT.allSessions__D.post1080.p.trapping_g0.1_sigma.1	CAPT.allSessions__D.post1080.p.trapping_g0.1_sigma.1<-secr.fit(CAPT.allSessions,model=list(D~post1080+trapping,g0~1,sigma~1),buffer=100,CL=F,verify=F,sessioncov=SessionCov.allSessions)	.	30.655	0
37		1080				season														230.599	0	CAPT.allSessions__D.post1080.p.season_g0.1_sigma.1	CAPT.allSessions__D.post1080.p.season_g0.1_sigma.1<-secr.fit(CAPT.allSessions,model=list(D~post1080+season,g0~1,sigma~1),buffer=100,CL=F,verify=F,sessioncov=SessionCov.allSessions)	.	188.161	0
38			days		trip															299.317	0	CAPT.allSessions__D.dayssince1080.p.trapping_g0.1_sigma.1	CAPT.allSessions__D.dayssince1080.p.trapping_g0.1_sigma.1<-secr.fit(CAPT.allSessions,model=list(D~dayssince1080+trapping,g0~1,sigma~1),buffer=100,CL=F,verify=F,sessioncov=SessionCov.allSessions)	.	256.879	0
39			days			season														274.534	0	CAPT.allSessions__D.dayssince1080.p.season_g0.1_sigma.1	CAPT.allSessions__D.dayssince1080.p.season_g0.1_sigma.1<-secr.fit(CAPT.allSessions,model=list(D~dayssince1080+season,g0~1,sigma~1),buffer=100,CL=F,verify=F,sessioncov=SessionCov.allSessions)	.	232.096	0
40			days	sqrt	trip															215.155	0	CAPT.allSessions__D.dayssince1080.p.dayssinceSqrt.p.trapping_g0.1_sigma.1	CAPT.allSessions__D.dayssince1080.p.dayssinceSqrt.p.trapping_g0.1_sigma.1<-secr.fit(CAPT.allSessions,model=list(D~dayssince1080+dayssinceSqrt+trapping,g0~1,sigma~1),buffer=100,CL=F,verify=F,sessioncov=SessionCov.allSessions)	.	172.717	0
41			days	sqrt		season														210.608	0	CAPT.allSessions__D.dayssince1080.p.dayssinceSqrt.p.season_g0.1_sigma.1	CAPT.allSessions__D.dayssince1080.p.dayssinceSqrt.p.season_g0.1_sigma.1<-secr.fit(CAPT.allSessions,model=list(D~dayssince1080+dayssinceSqrt+season,g0~1,sigma~1),buffer=100,CL=F,verify=F,sessioncov=SessionCov.allSessions)	.	168.17	0
42			days	squared	trip															749.951	0	CAPT.allSessions__D.dayssince1080.p.dayssince2.p.trapping_g0.1_sigma.1	CAPT.allSessions__D.dayssince1080.p.dayssince2.p.trapping_g0.1_sigma.1<-secr.fit(CAPT.allSessions,model=list(D~dayssince1080+dayssince2+trapping,g0~1,sigma~1),buffer=100,CL=F,verify=F,sessioncov=SessionCov.allSessions)	.	707.513	0
43			days	squared		season														798.342	0	CAPT.allSessions__D.dayssince1080.p.dayssince2.p.season_g0.1_sigma.1	CAPT.allSessions__D.dayssince1080.p.dayssince2.p.season_g0.1_sigma.1<-secr.fit(CAPT.allSessions,model=list(D~dayssince1080+dayssince2+season,g0~1,sigma~1),buffer=100,CL=F,verify=F,sessioncov=SessionCov.allSessions)	.	755.904	0
44		1080	days		trip															61.556	0	CAPT.allSessions__D.post1080.p.dayssince1080.p.trapping_g0.1_sigma.1	CAPT.allSessions__D.post1080.p.dayssince1080.p.trapping_g0.1_sigma.1<-secr.fit(CAPT.allSessions,model=list(D~post1080+dayssince1080+trapping,g0~1,sigma~1),buffer=100,CL=F,verify=F,sessioncov=SessionCov.allSessions)	.	19.118	0
45		1080	days			season														136.226	0	CAPT.allSessions__D.post1080.p.dayssince1080.p.season_g0.1_sigma.1	CAPT.allSessions__D.post1080.p.dayssince1080.p.season_g0.1_sigma.1<-secr.fit(CAPT.allSessions,model=list(D~post1080+dayssince1080+season,g0~1,sigma~1),buffer=100,CL=F,verify=F,sessioncov=SessionCov.allSessions)	.	93.788	0
46		1080	days	sqrt	trip															42.438	0	CAPT.allSessions__D.post1080.p.dayssince1080.p.dayssinceSqrt.p.trapping_g0.1_sigma.1	CAPT.allSessions__D.post1080.p.dayssince1080.p.dayssinceSqrt.p.trapping_g0.1_sigma.1<-secr.fit(CAPT.allSessions,model=list(D~post1080+dayssince1080+dayssinceSqrt+trapping,g0~1,sigma~1),buffer=100,CL=F,verify=F,sessioncov=SessionCov.allSessions)	.	0	0.7261
47		1080	days	sqrt		season														97.293	0	CAPT.allSessions__D.post1080.p.dayssince1080.p.dayssinceSqrt.p.season_g0.1_sigma.1	CAPT.allSessions__D.post1080.p.dayssince1080.p.dayssinceSqrt.p.season_g0.1_sigma.1<-secr.fit(CAPT.allSessions,model=list(D~post1080+dayssince1080+dayssinceSqrt+season,g0~1,sigma~1),buffer=100,CL=F,verify=F,sessioncov=SessionCov.allSessions)	.	54.855	0
48		1080			trip	season														49.222	0	CAPT.allSessions__D.post1080.p.trapping.p.season_g0.1_sigma.1	CAPT.allSessions__D.post1080.p.trapping.p.season_g0.1_sigma.1<-secr.fit(CAPT.allSessions,model=list(D~post1080+trapping+season,g0~1,sigma~1),buffer=100,CL=F,verify=F,sessioncov=SessionCov.allSessions)	.	6.784	0.0244
49			days		trip	season														275.715	0	CAPT.allSessions__D.dayssince1080.p.trapping.p.season_g0.1_sigma.1	CAPT.allSessions__D.dayssince1080.p.trapping.p.season_g0.1_sigma.1<-secr.fit(CAPT.allSessions,model=list(D~dayssince1080+trapping+season,g0~1,sigma~1),buffer=100,CL=F,verify=F,sessioncov=SessionCov.allSessions)	.	233.277	0
50			days	sqrt	trip	season														187.411	0	CAPT.allSessions__D.dayssince1080.p.dayssinceSqrt.p.trapping.p.season_g0.1_sigma.1	CAPT.allSessions__D.dayssince1080.p.dayssinceSqrt.p.trapping.p.season_g0.1_sigma.1<-secr.fit(CAPT.allSessions,model=list(D~dayssince1080+dayssinceSqrt+trapping+season,g0~1,sigma~1),buffer=100,CL=F,verify=F,sessioncov=SessionCov.allSessions)	.	144.973	0
51		1080	days		trip	season														44.575	0	CAPT.allSessions__D.post1080.p.dayssince1080.p.trapping.p.season_g0.1_sigma.1	CAPT.allSessions__D.post1080.p.dayssince1080.p.trapping.p.season_g0.1_sigma.1<-secr.fit(CAPT.allSessions,model=list(D~post1080+dayssince1080+trapping+season,g0~1,sigma~1),buffer=100,CL=F,verify=F,sessioncov=SessionCov.allSessions)	.	2.137	0.2494
52		1080	days	sqrt	trip	season														64.465	0	CAPT.allSessions__D.post1080.p.dayssince1080.p.dayssinceSqrt.p.trapping.p.season_g0.1_sigma.1	CAPT.allSessions__D.post1080.p.dayssince1080.p.dayssinceSqrt.p.trapping.p.season_g0.1_sigma.1<-secr.fit(CAPT.allSessions,model=list(D~post1080+dayssince1080+dayssinceSqrt+trapping+season,g0~1,sigma~1),buffer=100,CL=F,verify=F,sessioncov=SessionCov.allSessions)	.	22.027	0
53	site																			306.313	0	CAPT.allSessions__D.location_g0.1_sigma.1	CAPT.allSessions__D.location_g0.1_sigma.1<-secr.fit(CAPT.allSessions,model=list(D~location,g0~1,sigma~1),buffer=100,CL=F,verify=F,sessioncov=SessionCov.allSessions)	.
54	site	1080																		228.224	0	CAPT.allSessions__D.post1080.p.location_g0.1_sigma.1	CAPT.allSessions__D.post1080.p.location_g0.1_sigma.1<-secr.fit(CAPT.allSessions,model=list(D~post1080+location,g0~1,sigma~1),buffer=100,CL=F,verify=F,sessioncov=SessionCov.allSessions)	.
55	site		days																	286.634	0	CAPT.allSessions__D.dayssince1080.p.location_g0.1_sigma.1	CAPT.allSessions__D.dayssince1080.p.location_g0.1_sigma.1<-secr.fit(CAPT.allSessions,model=list(D~dayssince1080+location,g0~1,sigma~1),buffer=100,CL=F,verify=F,sessioncov=SessionCov.allSessions)	.
56	site		days	sqrt																2.772	0.2	CAPT.allSessions__D.dayssince1080.p.dayssinceSqrt.p.location_g0.1_sigma.1	CAPT.allSessions__D.dayssince1080.p.dayssinceSqrt.p.location_g0.1_sigma.1<-secr.fit(CAPT.allSessions,model=list(D~dayssince1080+dayssinceSqrt+location,g0~1,sigma~1),buffer=100,CL=F,verify=F,sessioncov=SessionCov.allSessions)	.
57	site				trip															306.877	0	CAPT.allSessions__D.trapping.p.location_g0.1_sigma.1	CAPT.allSessions__D.trapping.p.location_g0.1_sigma.1<-secr.fit(CAPT.allSessions,model=list(D~trapping+location,g0~1,sigma~1),buffer=100,CL=F,verify=F,sessioncov=SessionCov.allSessions)	.
58	site					season														285.036	0	CAPT.allSessions__D.season.p.location_g0.1_sigma.1	CAPT.allSessions__D.season.p.location_g0.1_sigma.1<-secr.fit(CAPT.allSessions,model=list(D~season+location,g0~1,sigma~1),buffer=100,CL=F,verify=F,sessioncov=SessionCov.allSessions)	.
59	site	1080	days																	53.077	0	CAPT.allSessions__D.post1080.p.dayssince1080.p.location_g0.1_sigma.1	CAPT.allSessions__D.post1080.p.dayssince1080.p.location_g0.1_sigma.1<-secr.fit(CAPT.allSessions,model=list(D~post1080+dayssince1080+location,g0~1,sigma~1),buffer=100,CL=F,verify=F,sessioncov=SessionCov.allSessions)	.
60	site	1080	days	sqrt																0	0.8	CAPT.allSessions__D.post1080.p.dayssince1080.p.dayssinceSqrt.p.location_g0.1_sigma.1	CAPT.allSessions__D.post1080.p.dayssince1080.p.dayssinceSqrt.p.location_g0.1_sigma.1<-secr.fit(CAPT.allSessions,model=list(D~post1080+dayssince1080+dayssinceSqrt+location,g0~1,sigma~1),buffer=100,CL=F,verify=F,sessioncov=SessionCov.allSessions)	.
61	site	1080			trip															36.753	0	CAPT.allSessions__D.post1080.p.trapping.p.location_g0.1_sigma.1	CAPT.allSessions__D.post1080.p.trapping.p.location_g0.1_sigma.1<-secr.fit(CAPT.allSessions,model=list(D~post1080+trapping+location,g0~1,sigma~1),buffer=100,CL=F,verify=F,sessioncov=SessionCov.allSessions)	.
62	site	1080				season														203.685	0	CAPT.allSessions__D.post1080.p.season.p.location_g0.1_sigma.1	CAPT.allSessions__D.post1080.p.season.p.location_g0.1_sigma.1<-secr.fit(CAPT.allSessions,model=list(D~post1080+season+location,g0~1,sigma~1),buffer=100,CL=F,verify=F,sessioncov=SessionCov.allSessions)	.
63	site		days		trip															190.605	0	CAPT.allSessions__D.dayssince1080.p.trapping.p.location_g0.1_sigma.1	CAPT.allSessions__D.dayssince1080.p.trapping.p.location_g0.1_sigma.1<-secr.fit(CAPT.allSessions,model=list(D~dayssince1080+trapping+location,g0~1,sigma~1),buffer=100,CL=F,verify=F,sessioncov=SessionCov.allSessions)	.
64	site		days			season														205.284	0	CAPT.allSessions__D.dayssince1080.p.season.p.location_g0.1_sigma.1	CAPT.allSessions__D.dayssince1080.p.season.p.location_g0.1_sigma.1<-secr.fit(CAPT.allSessions,model=list(D~dayssince1080+season+location,g0~1,sigma~1),buffer=100,CL=F,verify=F,sessioncov=SessionCov.allSessions)	.
65	site		days	sqrt	trip															55.208	0	CAPT.allSessions__D.dayssince1080.p.dayssinceSqrt.p.trapping.p.location_g0.1_sigma.1	CAPT.allSessions__D.dayssince1080.p.dayssinceSqrt.p.trapping.p.location_g0.1_sigma.1<-secr.fit(CAPT.allSessions,model=list(D~dayssince1080+dayssinceSqrt+trapping+location,g0~1,sigma~1),buffer=100,CL=F,verify=F,sessioncov=SessionCov.allSessions)	.
66	site		days	sqrt		season														14.142	0	CAPT.allSessions__D.dayssince1080.p.dayssinceSqrt.p.season.p.location_g0.1_sigma.1	CAPT.allSessions__D.dayssince1080.p.dayssinceSqrt.p.season.p.location_g0.1_sigma.1<-secr.fit(CAPT.allSessions,model=list(D~dayssince1080+dayssinceSqrt+season+location,g0~1,sigma~1),buffer=100,CL=F,verify=F,sessioncov=SessionCov.allSessions)	.
67	site				trip	season														243.34	0	CAPT.allSessions__D.trapping.p.season.p.location_g0.1_sigma.1	CAPT.allSessions__D.trapping.p.season.p.location_g0.1_sigma.1<-secr.fit(CAPT.allSessions,model=list(D~trapping+season+location,g0~1,sigma~1),buffer=100,CL=F,verify=F,sessioncov=SessionCov.allSessions)	.
68	site	1080	days		trip															69.796	0	CAPT.allSessions__D.post1080.p.dayssince1080.p.trapping.p.location_g0.1_sigma.1	CAPT.allSessions__D.post1080.p.dayssince1080.p.trapping.p.location_g0.1_sigma.1<-secr.fit(CAPT.allSessions,model=list(D~post1080+dayssince1080+trapping+location,g0~1,sigma~1),buffer=100,CL=F,verify=F,sessioncov=SessionCov.allSessions)	.
69	site	1080	days	sqrt	trip															37.606	0	CAPT.allSessions__D.post1080.p.dayssince1080.p.dayssinceSqrt.p.trapping.p.location_g0.1_sigma.1	CAPT.allSessions__D.post1080.p.dayssince1080.p.dayssinceSqrt.p.trapping.p.location_g0.1_sigma.1<-secr.fit(CAPT.allSessions,model=list(D~post1080+dayssince1080+dayssinceSqrt+trapping+location,g0~1,sigma~1),buffer=100,CL=F,verify=F,sessioncov=SessionCov.allSessions)	.
70	site	1080	days			season														42.647	0	CAPT.allSessions__D.post1080.p.dayssince1080.p.season.p.location_g0.1_sigma.1	CAPT.allSessions__D.post1080.p.dayssince1080.p.season.p.location_g0.1_sigma.1<-secr.fit(CAPT.allSessions,model=list(D~post1080+dayssince1080+season+location,g0~1,sigma~1),buffer=100,CL=F,verify=F,sessioncov=SessionCov.allSessions)	.
71	site	1080	days	sqrt		season														27.746	0	CAPT.allSessions__D.post1080.p.dayssince1080.p.dayssinceSqrt.p.season.p.location_g0.1_sigma.1	CAPT.allSessions__D.post1080.p.dayssince1080.p.dayssinceSqrt.p.season.p.location_g0.1_sigma.1<-secr.fit(CAPT.allSessions,model=list(D~post1080+dayssince1080+dayssinceSqrt+season+location,g0~1,sigma~1),buffer=100,CL=F,verify=F,sessioncov=SessionCov.allSessions)	.
72	site	1080			trip	season														17.637	0	CAPT.allSessions__D.post1080.p.trapping.p.season.p.location_g0.1_sigma.1	CAPT.allSessions__D.post1080.p.trapping.p.season.p.location_g0.1_sigma.1<-secr.fit(CAPT.allSessions,model=list(D~post1080+trapping+season+location,g0~1,sigma~1),buffer=100,CL=F,verify=F,sessioncov=SessionCov.allSessions)	.
73	site		days		trip	season														183.327	0	CAPT.allSessions__D.dayssince1080.p.trapping.p.season.p.location_g0.1_sigma.1	CAPT.allSessions__D.dayssince1080.p.trapping.p.season.p.location_g0.1_sigma.1<-secr.fit(CAPT.allSessions,model=list(D~dayssince1080+trapping+season+location,g0~1,sigma~1),buffer=100,CL=F,verify=F,sessioncov=SessionCov.allSessions)	.
74	site		days	sqrt	trip	season														62.986	0	CAPT.allSessions__D.dayssince1080.p.dayssinceSqrt.p.trapping.p.season.p.location_g0.1_sigma.1	CAPT.allSessions__D.dayssince1080.p.dayssinceSqrt.p.trapping.p.season.p.location_g0.1_sigma.1<-secr.fit(CAPT.allSessions,model=list(D~dayssince1080+dayssinceSqrt+trapping+season+location,g0~1,sigma~1),buffer=100,CL=F,verify=F,sessioncov=SessionCov.allSessions)	.
75	site	1080	days		trip	season														35.842	0	CAPT.allSessions__D.post1080.p.dayssince1080.p.trapping.p.season.p.location_g0.1_sigma.1	CAPT.allSessions__D.post1080.p.dayssince1080.p.trapping.p.season.p.location_g0.1_sigma.1<-secr.fit(CAPT.allSessions,model=list(D~post1080+dayssince1080+trapping+season+location,g0~1,sigma~1),buffer=100,CL=F,verify=F,sessioncov=SessionCov.allSessions)	.
76	site	1080	days	sqrt	trip	season														37.688	0	CAPT.allSessions__D.post1080.p.dayssince1080.p.dayssinceSqrt.p.trapping.p.season.p.location_g0.1_sigma.1	CAPT.allSessions__D.post1080.p.dayssince1080.p.dayssinceSqrt.p.trapping.p.season.p.location_g0.1_sigma.1<-secr.fit(CAPT.allSessions,model=list(D~post1080+dayssince1080+dayssinceSqrt+trapping+season+location,g0~1,sigma~1),buffer=100,CL=F,verify=F,sessioncov=SessionCov.allSessions)	.
77	Set 2a: covariates for g0																							.
78	Uses best ranked model from set 1a (grey)																							.
79	site	1080	days	sqrt																45.729	0	CAPT.allSessions__D.post1080.p.dayssince1080.p.dayssinceSqrt.p.location_g0.1_sigma.1	CAPT.allSessions__D.post1080.p.dayssince1080.p.dayssinceSqrt.p.location_g0.1_sigma.1<-secr.fit(CAPT.allSessions,model=list(D~post1080+dayssince1080+dayssinceSqrt+location,g0~1,sigma~1),buffer=100,CL=F,verify=F,sessioncov=SessionCov.allSessions)	.
83	site	1080	days	sqrt			site													0	1	CAPT.allSessions__D.post1080.p.dayssince1080.p.dayssinceSqrt.p.location_g0.location_sigma.1	CAPT.allSessions__D.post1080.p.dayssince1080.p.dayssinceSqrt.p.location_g0.location_sigma.1<-secr.fit(CAPT.allSessions,model=list(D~post1080+dayssince1080+dayssinceSqrt+location,g0~location,sigma~1),buffer=100,CL=F,verify=F,sessioncov=SessionCov.allSessions)	.
80	site	1080	days	sqrt				1080												40.218	0	CAPT.allSessions__D.post1080.p.dayssince1080.p.dayssinceSqrt.p.location_g0.post1080_sigma.1	CAPT.allSessions__D.post1080.p.dayssince1080.p.dayssinceSqrt.p.location_g0.post1080_sigma.1<-secr.fit(CAPT.allSessions,model=list(D~post1080+dayssince1080+dayssinceSqrt+location,g0~post1080,sigma~1),buffer=100,CL=F,verify=F,sessioncov=SessionCov.allSessions)	.
81	site	1080	days	sqrt					days											48.256	0	CAPT.allSessions__D.post1080.p.dayssince1080.p.dayssinceSqrt.p.location_g0.dayssince1080_sigma.1	CAPT.allSessions__D.post1080.p.dayssince1080.p.dayssinceSqrt.p.location_g0.dayssince1080_sigma.1<-secr.fit(CAPT.allSessions,model=list(D~post1080+dayssince1080+dayssinceSqrt+location,g0~dayssince1080,sigma~1),buffer=100,CL=F,verify=F,sessioncov=SessionCov.allSessions)	.
82	site	1080	days	sqrt					days	sqrt										35.379	0	CAPT.allSessions__D.post1080.p.dayssince1080.p.dayssinceSqrt.p.location_g0.dayssince1080.p.dayssinceSqrt_sigma.1	CAPT.allSessions__D.post1080.p.dayssince1080.p.dayssinceSqrt.p.location_g0.dayssince1080.p.dayssinceSqrt_sigma.1<-secr.fit(CAPT.allSessions,model=list(D~post1080+dayssince1080+dayssinceSqrt+location,g0~dayssince1080+dayssinceSqrt,sigma~1),buffer=100,CL=F,verify=F,sessioncov=SessionCov.allSessions)	.
84	site	1080	days	sqrt							trip									52.373	0	CAPT.allSessions__D.post1080.p.dayssince1080.p.dayssinceSqrt.p.location_g0.trapping_sigma.1	CAPT.allSessions__D.post1080.p.dayssince1080.p.dayssinceSqrt.p.location_g0.trapping_sigma.1<-secr.fit(CAPT.allSessions,model=list(D~post1080+dayssince1080+dayssinceSqrt+location,g0~trapping,sigma~1),buffer=100,CL=F,verify=F,sessioncov=SessionCov.allSessions)	.
85	site	1080	days	sqrt								season								41.312	0	CAPT.allSessions__D.post1080.p.dayssince1080.p.dayssinceSqrt.p.location_g0.season_sigma.1	CAPT.allSessions__D.post1080.p.dayssince1080.p.dayssinceSqrt.p.location_g0.season_sigma.1<-secr.fit(CAPT.allSessions,model=list(D~post1080+dayssince1080+dayssinceSqrt+location,g0~season,sigma~1),buffer=100,CL=F,verify=F,sessioncov=SessionCov.allSessions)	.
86	site	1080	days	sqrt									b							55.303	0	CAPT.allSessions__D.post1080.p.dayssince1080.p.dayssinceSqrt.p.location_g0.b_sigma.1	CAPT.allSessions__D.post1080.p.dayssince1080.p.dayssinceSqrt.p.location_g0.b_sigma.1<-secr.fit(CAPT.allSessions,model=list(D~post1080+dayssince1080+dayssinceSqrt+location,g0~b,sigma~1),buffer=100,CL=F,verify=F,sessioncov=SessionCov.allSessions)	.
87	Set 2b: covariates for sigma																							.
88	Uses best ranked model from set 1a (grey)																							.
89	site	1080	days	sqrt																10.235	0	CAPT.allSessions__D.post1080.p.dayssince1080.p.dayssinceSqrt.p.location_g0.1_sigma.1	CAPT.allSessions__D.post1080.p.dayssince1080.p.dayssinceSqrt.p.location_g0.1_sigma.1<-secr.fit(CAPT.allSessions,model=list(D~post1080+dayssince1080+dayssinceSqrt+location,g0~1,sigma~1),buffer=100,CL=F,verify=F,sessioncov=SessionCov.allSessions)	.
93	site	1080	days	sqrt										site						0	0.9509	CAPT.allSessions__D.post1080.p.dayssince1080.p.dayssinceSqrt.p.location_g0.1_sigma.location	CAPT.allSessions__D.post1080.p.dayssince1080.p.dayssinceSqrt.p.location_g0.1_sigma.location<-secr.fit(CAPT.allSessions,model=list(D~post1080+dayssince1080+dayssinceSqrt+location,g0~1,sigma~location),buffer=100,CL=F,verify=F,sessioncov=SessionCov.allSessions)	.
90	site	1080	days	sqrt											1080					8.854	0.0114	CAPT.allSessions__D.post1080.p.dayssince1080.p.dayssinceSqrt.p.location_g0.1_sigma.post1080	CAPT.allSessions__D.post1080.p.dayssince1080.p.dayssinceSqrt.p.location_g0.1_sigma.post1080<-secr.fit(CAPT.allSessions,model=list(D~post1080+dayssince1080+dayssinceSqrt+location,g0~1,sigma~post1080),buffer=100,CL=F,verify=F,sessioncov=SessionCov.allSessions)	.
91	site	1080	days	sqrt												days				22.012	0	CAPT.allSessions__D.post1080.p.dayssince1080.p.dayssinceSqrt.p.location_g0.1_sigma.dayssince1080	CAPT.allSessions__D.post1080.p.dayssince1080.p.dayssinceSqrt.p.location_g0.1_sigma.dayssince1080<-secr.fit(CAPT.allSessions,model=list(D~post1080+dayssince1080+dayssinceSqrt+location,g0~1,sigma~dayssince1080),buffer=100,CL=F,verify=F,sessioncov=SessionCov.allSessions)	.
92	site	1080	days	sqrt												days	sqrt			6.452	0.0378	CAPT.allSessions__D.post1080.p.dayssince1080.p.dayssinceSqrt.p.location_g0.1_sigma.dayssince1080.p.dayssinceSqrt	CAPT.allSessions__D.post1080.p.dayssince1080.p.dayssinceSqrt.p.location_g0.1_sigma.dayssince1080.p.dayssinceSqrt<-secr.fit(CAPT.allSessions,model=list(D~post1080+dayssince1080+dayssinceSqrt+location,g0~1,sigma~dayssince1080+dayssinceSqrt),buffer=100,CL=F,verify=F,sessioncov=SessionCov.allSessions)	.
94	site	1080	days	sqrt														trip		21.142	0	CAPT.allSessions__D.post1080.p.dayssince1080.p.dayssinceSqrt.p.location_g0.1_sigma.trapping	CAPT.allSessions__D.post1080.p.dayssince1080.p.dayssinceSqrt.p.location_g0.1_sigma.trapping<-secr.fit(CAPT.allSessions,model=list(D~post1080+dayssince1080+dayssinceSqrt+location,g0~1,sigma~trapping),buffer=100,CL=F,verify=F,sessioncov=SessionCov.allSessions)	.
95	site	1080	days	sqrt															season	19.033	0	CAPT.allSessions__D.post1080.p.dayssince1080.p.dayssinceSqrt.p.location_g0.1_sigma.season	CAPT.allSessions__D.post1080.p.dayssince1080.p.dayssinceSqrt.p.location_g0.1_sigma.season<-secr.fit(CAPT.allSessions,model=list(D~post1080+dayssince1080+dayssinceSqrt+location,g0~1,sigma~season),buffer=100,CL=F,verify=F,sessioncov=SessionCov.allSessions)	.
96	Set 3: exploring effect of site																							.
97	Uses competitive models (dAICc<10) from set 1a and 1b, explores every combination of site across density, g0 and sigma																							.
98	grey = competitive models from prior model set																							.
99		1080	days	sqrt	trip															93.541	0	CAPT.allSessions__D.post1080.p.dayssince1080.p.dayssinceSqrt.p.trapping_g0.1_sigma.1	CAPT.allSessions__D.post1080.p.dayssince1080.p.dayssinceSqrt.p.trapping_g0.1_sigma.1<-secr.fit(CAPT.allSessions,model=list(D~post1080+dayssince1080+dayssinceSqrt+trapping,g0~1,sigma~1),buffer=100,CL=F,verify=F,sessioncov=SessionCov.allSessions)	.
100	site	1080	days	sqrt	trip															88.709	0	CAPT.allSessions__D.post1080.p.dayssince1080.p.dayssinceSqrt.p.trapping.p.location_g0.1_sigma.1	CAPT.allSessions__D.post1080.p.dayssince1080.p.dayssinceSqrt.p.trapping.p.location_g0.1_sigma.1<-secr.fit(CAPT.allSessions,model=list(D~post1080+dayssince1080+dayssinceSqrt+trapping+location,g0~1,sigma~1),buffer=100,CL=F,verify=F,sessioncov=SessionCov.allSessions)	.
101		1080	days	sqrt	trip		site													6.607	0.0214	CAPT.allSessions__D.post1080.p.dayssince1080.p.dayssinceSqrt.p.trapping_g0.location_sigma.1	CAPT.allSessions__D.post1080.p.dayssince1080.p.dayssinceSqrt.p.trapping_g0.location_sigma.1<-secr.fit(CAPT.allSessions,model=list(D~post1080+dayssince1080+dayssinceSqrt+trapping,g0~location,sigma~1),buffer=100,CL=F,verify=F,sessioncov=SessionCov.allSessions)	.
102		1080	days	sqrt	trip									site						39.375	0	CAPT.allSessions__D.post1080.p.dayssince1080.p.dayssinceSqrt.p.trapping_g0.1_sigma.location	CAPT.allSessions__D.post1080.p.dayssince1080.p.dayssinceSqrt.p.trapping_g0.1_sigma.location<-secr.fit(CAPT.allSessions,model=list(D~post1080+dayssince1080+dayssinceSqrt+trapping,g0~1,sigma~location),buffer=100,CL=F,verify=F,sessioncov=SessionCov.allSessions)	.
103	site	1080	days	sqrt	trip		site													10.121	0	CAPT.allSessions__D.post1080.p.dayssince1080.p.dayssinceSqrt.p.trapping.p.location_g0.location_sigma.1	CAPT.allSessions__D.post1080.p.dayssince1080.p.dayssinceSqrt.p.trapping.p.location_g0.location_sigma.1<-secr.fit(CAPT.allSessions,model=list(D~post1080+dayssince1080+dayssinceSqrt+trapping+location,g0~location,sigma~1),buffer=100,CL=F,verify=F,sessioncov=SessionCov.allSessions)	.
104	site	1080	days	sqrt	trip									site						50.174	0	CAPT.allSessions__D.post1080.p.dayssince1080.p.dayssinceSqrt.p.trapping.p.location_g0.1_sigma.location	CAPT.allSessions__D.post1080.p.dayssince1080.p.dayssinceSqrt.p.trapping.p.location_g0.1_sigma.location<-secr.fit(CAPT.allSessions,model=list(D~post1080+dayssince1080+dayssinceSqrt+trapping+location,g0~1,sigma~location),buffer=100,CL=F,verify=F,sessioncov=SessionCov.allSessions)	.
105		1080	days	sqrt	trip		site							site						12.767	0	CAPT.allSessions__D.post1080.p.dayssince1080.p.dayssinceSqrt.p.trapping_g0.location_sigma.location	CAPT.allSessions__D.post1080.p.dayssince1080.p.dayssinceSqrt.p.trapping_g0.location_sigma.location<-secr.fit(CAPT.allSessions,model=list(D~post1080+dayssince1080+dayssinceSqrt+trapping,g0~location,sigma~location),buffer=100,CL=F,verify=F,sessioncov=SessionCov.allSessions)	.
106	site	1080	days	sqrt	trip		site							site						5.78	0.0324	CAPT.allSessions__D.post1080.p.dayssince1080.p.dayssinceSqrt.p.trapping.p.location_g0.location_sigma.location	CAPT.allSessions__D.post1080.p.dayssince1080.p.dayssinceSqrt.p.trapping.p.location_g0.location_sigma.location<-secr.fit(CAPT.allSessions,model=list(D~post1080+dayssince1080+dayssinceSqrt+trapping+location,g0~location,sigma~location),buffer=100,CL=F,verify=F,sessioncov=SessionCov.allSessions)	.
107		1080	days		trip	season														95.678	0	CAPT.allSessions__D.post1080.p.dayssince1080.p.trapping.p.season_g0.1_sigma.1	CAPT.allSessions__D.post1080.p.dayssince1080.p.trapping.p.season_g0.1_sigma.1<-secr.fit(CAPT.allSessions,model=list(D~post1080+dayssince1080+trapping+season,g0~1,sigma~1),buffer=100,CL=F,verify=F,sessioncov=SessionCov.allSessions)	.
108	site	1080	days		trip	season														86.945	0	CAPT.allSessions__D.post1080.p.dayssince1080.p.trapping.p.season.p.location_g0.1_sigma.1	CAPT.allSessions__D.post1080.p.dayssince1080.p.trapping.p.season.p.location_g0.1_sigma.1<-secr.fit(CAPT.allSessions,model=list(D~post1080+dayssince1080+trapping+season+location,g0~1,sigma~1),buffer=100,CL=F,verify=F,sessioncov=SessionCov.allSessions)	.
109		1080	days		trip	season	site													30.11	0	CAPT.allSessions__D.post1080.p.dayssince1080.p.trapping.p.season_g0.location_sigma.1	CAPT.allSessions__D.post1080.p.dayssince1080.p.trapping.p.season_g0.location_sigma.1<-secr.fit(CAPT.allSessions,model=list(D~post1080+dayssince1080+trapping+season,g0~location,sigma~1),buffer=100,CL=F,verify=F,sessioncov=SessionCov.allSessions)	.
110		1080	days		trip	season								site						50.2	0	CAPT.allSessions__D.post1080.p.dayssince1080.p.trapping.p.season_g0.1_sigma.location	CAPT.allSessions__D.post1080.p.dayssince1080.p.trapping.p.season_g0.1_sigma.location<-secr.fit(CAPT.allSessions,model=list(D~post1080+dayssince1080+trapping+season,g0~1,sigma~location),buffer=100,CL=F,verify=F,sessioncov=SessionCov.allSessions)	.
111	site	1080	days		trip	season	site													74.99	0	CAPT.allSessions__D.post1080.p.dayssince1080.p.trapping.p.season.p.location_g0.location_sigma.1	CAPT.allSessions__D.post1080.p.dayssince1080.p.trapping.p.season.p.location_g0.location_sigma.1<-secr.fit(CAPT.allSessions,model=list(D~post1080+dayssince1080+trapping+season+location,g0~location,sigma~1),buffer=100,CL=F,verify=F,sessioncov=SessionCov.allSessions)	.
112	site	1080	days		trip	season								site						66.929	0	CAPT.allSessions__D.post1080.p.dayssince1080.p.trapping.p.season.p.location_g0.1_sigma.location	CAPT.allSessions__D.post1080.p.dayssince1080.p.trapping.p.season.p.location_g0.1_sigma.location<-secr.fit(CAPT.allSessions,model=list(D~post1080+dayssince1080+trapping+season+location,g0~1,sigma~location),buffer=100,CL=F,verify=F,sessioncov=SessionCov.allSessions)	.
113		1080	days		trip	season	site							site						19.324	0	CAPT.allSessions__D.post1080.p.dayssince1080.p.trapping.p.season_g0.location_sigma.location	CAPT.allSessions__D.post1080.p.dayssince1080.p.trapping.p.season_g0.location_sigma.location<-secr.fit(CAPT.allSessions,model=list(D~post1080+dayssince1080+trapping+season,g0~location,sigma~location),buffer=100,CL=F,verify=F,sessioncov=SessionCov.allSessions)	.
114	site	1080	days		trip	season	site							site						32.798	0	CAPT.allSessions__D.post1080.p.dayssince1080.p.trapping.p.season.p.location_g0.location_sigma.location	CAPT.allSessions__D.post1080.p.dayssince1080.p.trapping.p.season.p.location_g0.location_sigma.location<-secr.fit(CAPT.allSessions,model=list(D~post1080+dayssince1080+trapping+season+location,g0~location,sigma~location),buffer=100,CL=F,verify=F,sessioncov=SessionCov.allSessions)	.
115	site	1080	days	sqrt																51.103	0	CAPT.allSessions__D.post1080.p.dayssince1080.p.dayssinceSqrt.p.location_g0.1_sigma.1	CAPT.allSessions__D.post1080.p.dayssince1080.p.dayssinceSqrt.p.location_g0.1_sigma.1<-secr.fit(CAPT.allSessions,model=list(D~post1080+dayssince1080+dayssinceSqrt+location,g0~1,sigma~1),buffer=100,CL=F,verify=F,sessioncov=SessionCov.allSessions)	.
116		1080	days	sqrt																134.058	0	CAPT.allSessions__D.post1080.p.dayssince1080.p.dayssinceSqrt_g0.1_sigma.1	CAPT.allSessions__D.post1080.p.dayssince1080.p.dayssinceSqrt_g0.1_sigma.1<-secr.fit(CAPT.allSessions,model=list(D~post1080+dayssince1080+dayssinceSqrt,g0~1,sigma~1),buffer=100,CL=F,verify=F,sessioncov=SessionCov.allSessions)	.
117		1080	days	sqrt			site													2.581	0.1606	CAPT.allSessions__D.post1080.p.dayssince1080.p.dayssinceSqrt_g0.location_sigma.1	CAPT.allSessions__D.post1080.p.dayssince1080.p.dayssinceSqrt_g0.location_sigma.1<-secr.fit(CAPT.allSessions,model=list(D~post1080+dayssince1080+dayssinceSqrt,g0~location,sigma~1),buffer=100,CL=F,verify=F,sessioncov=SessionCov.allSessions)	.
118		1080	days	sqrt										site						26.264	0	CAPT.allSessions__D.post1080.p.dayssince1080.p.dayssinceSqrt_g0.1_sigma.location	CAPT.allSessions__D.post1080.p.dayssince1080.p.dayssinceSqrt_g0.1_sigma.location<-secr.fit(CAPT.allSessions,model=list(D~post1080+dayssince1080+dayssinceSqrt,g0~1,sigma~location),buffer=100,CL=F,verify=F,sessioncov=SessionCov.allSessions)	.
119	site	1080	days	sqrt			site													5.374	0.0397	CAPT.allSessions__D.post1080.p.dayssince1080.p.dayssinceSqrt.p.location_g0.location_sigma.1	CAPT.allSessions__D.post1080.p.dayssince1080.p.dayssinceSqrt.p.location_g0.location_sigma.1<-secr.fit(CAPT.allSessions,model=list(D~post1080+dayssince1080+dayssinceSqrt+location,g0~location,sigma~1),buffer=100,CL=F,verify=F,sessioncov=SessionCov.allSessions)	.
120	site	1080	days	sqrt										site						40.868	0	CAPT.allSessions__D.post1080.p.dayssince1080.p.dayssinceSqrt.p.location_g0.1_sigma.location	CAPT.allSessions__D.post1080.p.dayssince1080.p.dayssinceSqrt.p.location_g0.1_sigma.location<-secr.fit(CAPT.allSessions,model=list(D~post1080+dayssince1080+dayssinceSqrt+location,g0~1,sigma~location),buffer=100,CL=F,verify=F,sessioncov=SessionCov.allSessions)	.
121		1080	days	sqrt			site							site						2.56	0.1623	CAPT.allSessions__D.post1080.p.dayssince1080.p.dayssinceSqrt_g0.location_sigma.location	CAPT.allSessions__D.post1080.p.dayssince1080.p.dayssinceSqrt_g0.location_sigma.location<-secr.fit(CAPT.allSessions,model=list(D~post1080+dayssince1080+dayssinceSqrt,g0~location,sigma~location),buffer=100,CL=F,verify=F,sessioncov=SessionCov.allSessions)	.
122	site	1080	days	sqrt			site							site						11.301	0	CAPT.allSessions__D.post1080.p.dayssince1080.p.dayssinceSqrt.p.location_g0.location_sigma.location	CAPT.allSessions__D.post1080.p.dayssince1080.p.dayssinceSqrt.p.location_g0.location_sigma.location<-secr.fit(CAPT.allSessions,model=list(D~post1080+dayssince1080+dayssinceSqrt+location,g0~location,sigma~location),buffer=100,CL=F,verify=F,sessioncov=SessionCov.allSessions)	.
123	site		days	sqrt																53.875	0	CAPT.allSessions__D.dayssince1080.p.dayssinceSqrt.p.location_g0.1_sigma.1	CAPT.allSessions__D.dayssince1080.p.dayssinceSqrt.p.location_g0.1_sigma.1<-secr.fit(CAPT.allSessions,model=list(D~dayssince1080+dayssinceSqrt+location,g0~1,sigma~1),buffer=100,CL=F,verify=F,sessioncov=SessionCov.allSessions)	.
124			days	sqrt																273.632	0	CAPT.allSessions__D.dayssince1080.p.dayssinceSqrt_g0.1_sigma.1	CAPT.allSessions__D.dayssince1080.p.dayssinceSqrt_g0.1_sigma.1<-secr.fit(CAPT.allSessions,model=list(D~dayssince1080+dayssinceSqrt,g0~1,sigma~1),buffer=100,CL=F,verify=F,sessioncov=SessionCov.allSessions)	.
125			days	sqrt			site													0	0.5836	CAPT.allSessions__D.dayssince1080.p.dayssinceSqrt_g0.location_sigma.1	CAPT.allSessions__D.dayssince1080.p.dayssinceSqrt_g0.location_sigma.1<-secr.fit(CAPT.allSessions,model=list(D~dayssince1080+dayssinceSqrt,g0~location,sigma~1),buffer=100,CL=F,verify=F,sessioncov=SessionCov.allSessions)	.
126			days	sqrt										site						61.159	0	CAPT.allSessions__D.dayssince1080.p.dayssinceSqrt_g0.1_sigma.location	CAPT.allSessions__D.dayssince1080.p.dayssinceSqrt_g0.1_sigma.location<-secr.fit(CAPT.allSessions,model=list(D~dayssince1080+dayssinceSqrt,g0~1,sigma~location),buffer=100,CL=F,verify=F,sessioncov=SessionCov.allSessions)	.
127	site		days	sqrt			site													22.322	0	CAPT.allSessions__D.dayssince1080.p.dayssinceSqrt.p.location_g0.location_sigma.1	CAPT.allSessions__D.dayssince1080.p.dayssinceSqrt.p.location_g0.location_sigma.1<-secr.fit(CAPT.allSessions,model=list(D~dayssince1080+dayssinceSqrt+location,g0~location,sigma~1),buffer=100,CL=F,verify=F,sessioncov=SessionCov.allSessions)	.
128	site		days	sqrt										site						48.511	0	CAPT.allSessions__D.dayssince1080.p.dayssinceSqrt.p.location_g0.1_sigma.location	CAPT.allSessions__D.dayssince1080.p.dayssinceSqrt.p.location_g0.1_sigma.location<-secr.fit(CAPT.allSessions,model=list(D~dayssince1080+dayssinceSqrt+location,g0~1,sigma~location),buffer=100,CL=F,verify=F,sessioncov=SessionCov.allSessions)	.
129			days	sqrt			site							site						34.416	0	CAPT.allSessions__D.dayssince1080.p.dayssinceSqrt_g0.location_sigma.location	CAPT.allSessions__D.dayssince1080.p.dayssinceSqrt_g0.location_sigma.location<-secr.fit(CAPT.allSessions,model=list(D~dayssince1080+dayssinceSqrt,g0~location,sigma~location),buffer=100,CL=F,verify=F,sessioncov=SessionCov.allSessions)	.
130	site		days	sqrt			site							site						22.73	0	CAPT.allSessions__D.dayssince1080.p.dayssinceSqrt.p.location_g0.location_sigma.location	CAPT.allSessions__D.dayssince1080.p.dayssinceSqrt.p.location_g0.location_sigma.location<-secr.fit(CAPT.allSessions,model=list(D~dayssince1080+dayssinceSqrt+location,g0~location,sigma~location),buffer=100,CL=F,verify=F,sessioncov=SessionCov.allSessions)	.
131		1080			trip	season														100.325	0	CAPT.allSessions__D.post1080.p.trapping.p.season_g0.1_sigma.1	CAPT.allSessions__D.post1080.p.trapping.p.season_g0.1_sigma.1<-secr.fit(CAPT.allSessions,model=list(D~post1080+trapping+season,g0~1,sigma~1),buffer=100,CL=F,verify=F,sessioncov=SessionCov.allSessions)	.
132	site	1080			trip	season														68.74	0	CAPT.allSessions__D.post1080.p.trapping.p.season.p.location_g0.1_sigma.1	CAPT.allSessions__D.post1080.p.trapping.p.season.p.location_g0.1_sigma.1<-secr.fit(CAPT.allSessions,model=list(D~post1080+trapping+season+location,g0~1,sigma~1),buffer=100,CL=F,verify=F,sessioncov=SessionCov.allSessions)	.
133		1080			trip	season	site													13.124	0	CAPT.allSessions__D.post1080.p.trapping.p.season_g0.location_sigma.1	CAPT.allSessions__D.post1080.p.trapping.p.season_g0.location_sigma.1<-secr.fit(CAPT.allSessions,model=list(D~post1080+trapping+season,g0~location,sigma~1),buffer=100,CL=F,verify=F,sessioncov=SessionCov.allSessions)	.
134		1080			trip	season								site						44.859	0	CAPT.allSessions__D.post1080.p.trapping.p.season_g0.1_sigma.location	CAPT.allSessions__D.post1080.p.trapping.p.season_g0.1_sigma.location<-secr.fit(CAPT.allSessions,model=list(D~post1080+trapping+season,g0~1,sigma~location),buffer=100,CL=F,verify=F,sessioncov=SessionCov.allSessions)	.
135	site	1080			trip	season	site													14.124	0	CAPT.allSessions__D.post1080.p.trapping.p.season.p.location_g0.location_sigma.1	CAPT.allSessions__D.post1080.p.trapping.p.season.p.location_g0.location_sigma.1<-secr.fit(CAPT.allSessions,model=list(D~post1080+trapping+season+location,g0~location,sigma~1),buffer=100,CL=F,verify=F,sessioncov=SessionCov.allSessions)	.
136	site	1080			trip	season								site						45.839	0	CAPT.allSessions__D.post1080.p.trapping.p.season.p.location_g0.1_sigma.location	CAPT.allSessions__D.post1080.p.trapping.p.season.p.location_g0.1_sigma.location<-secr.fit(CAPT.allSessions,model=list(D~post1080+trapping+season+location,g0~1,sigma~location),buffer=100,CL=F,verify=F,sessioncov=SessionCov.allSessions)	.
137		1080			trip	season	site							site						14.476	0	CAPT.allSessions__D.post1080.p.trapping.p.season_g0.location_sigma.location	CAPT.allSessions__D.post1080.p.trapping.p.season_g0.location_sigma.location<-secr.fit(CAPT.allSessions,model=list(D~post1080+trapping+season,g0~location,sigma~location),buffer=100,CL=F,verify=F,sessioncov=SessionCov.allSessions)	.
138	site	1080			trip	season	site							site						15.907	0	CAPT.allSessions__D.post1080.p.trapping.p.season.p.location_g0.location_sigma.location	CAPT.allSessions__D.post1080.p.trapping.p.season.p.location_g0.location_sigma.location<-secr.fit(CAPT.allSessions,model=list(D~post1080+trapping+season+location,g0~location,sigma~location),buffer=100,CL=F,verify=F,sessioncov=SessionCov.allSessions)	.
139	Set 4: incorporating covariates for g0 and sigma																							.
140	Optomizing each base model (using competitive models from previous set)																							.
141	start with each covariate alone, then include additive combinations of covariates that ranked <2 dAICc of base model																							.
142	(green = covariates within 2dAICc of base, dark blue = subsequent additive combinations, grey = competitive models from prior model set)																							.
143			days	sqrt			site													6.75	0.013	CAPT.allSessions__D.dayssince1080.p.dayssinceSqrt_g0.location_sigma.1	CAPT.allSessions__D.dayssince1080.p.dayssinceSqrt_g0.location_sigma.1<-secr.fit(CAPT.allSessions,model=list(D~dayssince1080+dayssinceSqrt,g0~location,sigma~1),buffer=100,CL=F,verify=F,sessioncov=SessionCov.allSessions)	.
144			days	sqrt			site	1080												69.792	0	CAPT.allSessions__D.dayssince1080.p.dayssinceSqrt_g0.post1080.p.location_sigma.1	CAPT.allSessions__D.dayssince1080.p.dayssinceSqrt_g0.post1080.p.location_sigma.1<-secr.fit(CAPT.allSessions,model=list(D~dayssince1080+dayssinceSqrt,g0~post1080+location,sigma~1),buffer=100,CL=F,verify=F,sessioncov=SessionCov.allSessions)	.
145			days	sqrt			site		days											4.313	0.044	CAPT.allSessions__D.dayssince1080.p.dayssinceSqrt_g0.dayssince1080.p.location_sigma.1	CAPT.allSessions__D.dayssince1080.p.dayssinceSqrt_g0.dayssince1080.p.location_sigma.1 <- secr.fit(CAPT.allSessions,model=list(D~dayssince1080+dayssinceSqrt,g0~dayssince1080+location,sigma~1),buffer=100,CL=F,verify=F,sessioncov=SessionCov.allSessions)	.
146			days	sqrt			site		days	sqrt										19.29	0	CAPT.allSessions__D.dayssince1080.p.dayssinceSqrt_g0.dayssince1080.p.dayssinceSqrt.p.location_sigma.1	CAPT.allSessions__D.dayssince1080.p.dayssinceSqrt_g0.dayssince1080.p.dayssinceSqrt.p.location_sigma.1<-secr.fit(CAPT.allSessions,model=list(D~dayssince1080+dayssinceSqrt,g0~dayssince1080+dayssinceSqrt+location,sigma~1),buffer=100,CL=F,verify=F,sessioncov=SessionCov.allSessions)	.
147			days	sqrt			site				trip									0	0.3806	CAPT.allSessions__D.dayssince1080.p.dayssinceSqrt_g0.trapping.p.location_sigma.1	CAPT.allSessions__D.dayssince1080.p.dayssinceSqrt_g0.trapping.p.location_sigma.1 <- secr.fit(CAPT.allSessions,model=list(D~dayssince1080+dayssinceSqrt,g0~trapping+location,sigma~1),buffer=100,CL=F,verify=F,sessioncov=SessionCov.allSessions)	.
148			days	sqrt			site					season								39.753	0	CAPT.allSessions__D.dayssince1080.p.dayssinceSqrt_g0.season.p.location_sigma.1	CAPT.allSessions__D.dayssince1080.p.dayssinceSqrt_g0.season.p.location_sigma.1 <- secr.fit(CAPT.allSessions,model=list(D~dayssince1080+dayssinceSqrt,g0~season+location,sigma~1),buffer=100,CL=F,verify=F,sessioncov=SessionCov.allSessions)	.
149			days	sqrt			site						b							49.258	0	CAPT.allSessions__D.dayssince1080.p.dayssinceSqrt_g0.b.p.location_sigma.1	CAPT.allSessions__D.dayssince1080.p.dayssinceSqrt_g0.b.p.location_sigma.1 <- secr.fit(CAPT.allSessions,model=list(D~dayssince1080+dayssinceSqrt,g0~b+location,sigma~1),buffer=100,CL=F,verify=F,sessioncov=SessionCov.allSessions)	.
150			days	sqrt			site								1080					54.086	0	CAPT.allSessions__D.dayssince1080.p.dayssinceSqrt_g0.location_sigma.post1080	CAPT.allSessions__D.dayssince1080.p.dayssinceSqrt_g0.location_sigma.post1080<-secr.fit(CAPT.allSessions,model=list(D~dayssince1080+dayssinceSqrt,g0~location,sigma~post1080),buffer=100,CL=F,verify=F,sessioncov=SessionCov.allSessions)	.
151			days	sqrt			site									days				83.042	0	CAPT.allSessions__D.dayssince1080.p.dayssinceSqrt_g0.location_sigma.dayssince1080	CAPT.allSessions__D.dayssince1080.p.dayssinceSqrt_g0.location_sigma.dayssince1080 <- secr.fit(CAPT.allSessions,model=list(D~dayssince1080+dayssinceSqrt,g0~location,sigma~dayssince1080),buffer=100,CL=F,verify=F,sessioncov=SessionCov.allSessions)	.
152			days	sqrt			site									days	sqrt			26.211	0	CAPT.allSessions__D.dayssince1080.p.dayssinceSqrt_g0.location_sigma.dayssince1080.p.dayssinceSqrt	CAPT.allSessions__D.dayssince1080.p.dayssinceSqrt_g0.location_sigma.dayssince1080.p.dayssinceSqrt<-secr.fit(CAPT.allSessions,model=list(D~dayssince1080+dayssinceSqrt,g0~location,sigma~dayssince1080+dayssinceSqrt),buffer=100,CL=F,verify=F,sessioncov=SessionCov.allSessions)	.
153			days	sqrt			site											trip		40.575	0	CAPT.allSessions__D.dayssince1080.p.dayssinceSqrt_g0.location_sigma.trapping	CAPT.allSessions__D.dayssince1080.p.dayssinceSqrt_g0.location_sigma.trapping <- secr.fit(CAPT.allSessions,model=list(D~dayssince1080+dayssinceSqrt,g0~location,sigma~trapping),buffer=100,CL=F,verify=F,sessioncov=SessionCov.allSessions)	.
154			days	sqrt			site												season	140.334	0	CAPT.allSessions__D.dayssince1080.p.dayssinceSqrt_g0.location_sigma.season	CAPT.allSessions__D.dayssince1080.p.dayssinceSqrt_g0.location_sigma.season<-secr.fit(CAPT.allSessions,model=list(D~dayssince1080+dayssinceSqrt,g0~location,sigma~season),buffer=100,CL=F,verify=F,sessioncov=SessionCov.allSessions)	.
155			days	sqrt			site		days		trip									66.243	0	CAPT.allSessions__D.dayssince1080.p.dayssinceSqrt_g0.dayssince1080.p.trapping.p.location_sigma.1	CAPT.allSessions__D.dayssince1080.p.dayssinceSqrt_g0.dayssince1080.p.trapping.p.location_sigma.1<-secr.fit(CAPT.allSessions,model=list(D~dayssince1080+dayssinceSqrt,g0~dayssince1080+trapping+location,sigma~1),buffer=100,CL=F,verify=F,sessioncov=SessionCov.allSessions)	.
156		1080	days	sqrt			site							site						9.31	0.0036	CAPT.allSessions__D.post1080.p.dayssince1080.p.dayssinceSqrt_g0.location_sigma.location	CAPT.allSessions__D.post1080.p.dayssince1080.p.dayssinceSqrt_g0.location_sigma.location<-secr.fit(CAPT.allSessions,model=list(D~post1080+dayssince1080+dayssinceSqrt,g0~location,sigma~location),buffer=100,CL=F,verify=F,sessioncov=SessionCov.allSessions)	.
157		1080	days	sqrt			site	1080						site						13.88	0	CAPT.allSessions__D.post1080.p.dayssince1080.p.dayssinceSqrt_g0.post1080.p.location_sigma.location	CAPT.allSessions__D.post1080.p.dayssince1080.p.dayssinceSqrt_g0.post1080.p.location_sigma.location<-secr.fit(CAPT.allSessions,model=list(D~post1080+dayssince1080+dayssinceSqrt,g0~post1080+location,sigma~location),buffer=100,CL=F,verify=F,sessioncov=SessionCov.allSessions)	.
158		1080	days	sqrt			site		days					site						10.292	0	CAPT.allSessions__D.post1080.p.dayssince1080.p.dayssinceSqrt_g0.dayssince1080.p.location_sigma.location	CAPT.allSessions__D.post1080.p.dayssince1080.p.dayssinceSqrt_g0.dayssince1080.p.location_sigma.location<-secr.fit(CAPT.allSessions,model=list(D~post1080+dayssince1080+dayssinceSqrt,g0~dayssince1080+location,sigma~location),buffer=100,CL=F,verify=F,sessioncov=SessionCov.allSessions)	.
159		1080	days	sqrt			site		days	sqrt				site						30.84	0	CAPT.allSessions__D.post1080.p.dayssince1080.p.dayssinceSqrt_g0.dayssince1080.p.dayssinceSqrt.p.location_sigma.location	CAPT.allSessions__D.post1080.p.dayssince1080.p.dayssinceSqrt_g0.dayssince1080.p.dayssinceSqrt.p.location_sigma.location<-secr.fit(CAPT.allSessions,model=list(D~post1080+dayssince1080+dayssinceSqrt,g0~dayssince1080+dayssinceSqrt+location,sigma~location),buffer=100,CL=F,verify=F,sessioncov=SessionCov.allSessions)	.
160		1080	days	sqrt			site				trip			site						10.421	0	CAPT.allSessions__D.post1080.p.dayssince1080.p.dayssinceSqrt_g0.trapping.p.location_sigma.location	CAPT.allSessions__D.post1080.p.dayssince1080.p.dayssinceSqrt_g0.trapping.p.location_sigma.location<-secr.fit(CAPT.allSessions,model=list(D~post1080+dayssince1080+dayssinceSqrt,g0~trapping+location,sigma~location),buffer=100,CL=F,verify=F,sessioncov=SessionCov.allSessions)	.
161		1080	days	sqrt			site					season		site						14.522	0	CAPT.allSessions__D.post1080.p.dayssince1080.p.dayssinceSqrt_g0.season.p.location_sigma.location	CAPT.allSessions__D.post1080.p.dayssince1080.p.dayssinceSqrt_g0.season.p.location_sigma.location<-secr.fit(CAPT.allSessions,model=list(D~post1080+dayssince1080+dayssinceSqrt,g0~season+location,sigma~location),buffer=100,CL=F,verify=F,sessioncov=SessionCov.allSessions)	.
162		1080	days	sqrt			site						b	site						21.656	0	CAPT.allSessions__D.post1080.p.dayssince1080.p.dayssinceSqrt_g0.b.p.location_sigma.location	CAPT.allSessions__D.post1080.p.dayssince1080.p.dayssinceSqrt_g0.b.p.location_sigma.location<-secr.fit(CAPT.allSessions,model=list(D~post1080+dayssince1080+dayssinceSqrt,g0~b+location,sigma~location),buffer=100,CL=F,verify=F,sessioncov=SessionCov.allSessions)	.
163		1080	days	sqrt			site							site	1080					12.415	0	CAPT.allSessions__D.post1080.p.dayssince1080.p.dayssinceSqrt_g0.location_sigma.post1080.p.location	CAPT.allSessions__D.post1080.p.dayssince1080.p.dayssinceSqrt_g0.location_sigma.post1080.p.location<-secr.fit(CAPT.allSessions,model=list(D~post1080+dayssince1080+dayssinceSqrt,g0~location,sigma~post1080+location),buffer=100,CL=F,verify=F,sessioncov=SessionCov.allSessions)	.
164		1080	days	sqrt			site							site		days				27.752	0	CAPT.allSessions__D.post1080.p.dayssince1080.p.dayssinceSqrt_g0.location_sigma.dayssince1080.p.location	CAPT.allSessions__D.post1080.p.dayssince1080.p.dayssinceSqrt_g0.location_sigma.dayssince1080.p.location<-secr.fit(CAPT.allSessions,model=list(D~post1080+dayssince1080+dayssinceSqrt,g0~location,sigma~dayssince1080+location),buffer=100,CL=F,verify=F,sessioncov=SessionCov.allSessions)	.
165		1080	days	sqrt			site							site		days	sqrt			21.84	0	CAPT.allSessions__D.post1080.p.dayssince1080.p.dayssinceSqrt_g0.location_sigma.dayssince1080.p.dayssinceSqrt.p.location	CAPT.allSessions__D.post1080.p.dayssince1080.p.dayssinceSqrt_g0.location_sigma.dayssince1080.p.dayssinceSqrt.p.location<-secr.fit(CAPT.allSessions,model=list(D~post1080+dayssince1080+dayssinceSqrt,g0~location,sigma~dayssince1080+dayssinceSqrt+location),buffer=100,CL=F,verify=F,sessioncov=SessionCov.allSessions)	.
166		1080	days	sqrt			site							site				trip		15.413	0	CAPT.allSessions__D.post1080.p.dayssince1080.p.dayssinceSqrt_g0.location_sigma.trapping.p.location	CAPT.allSessions__D.post1080.p.dayssince1080.p.dayssinceSqrt_g0.location_sigma.trapping.p.location<-secr.fit(CAPT.allSessions,model=list(D~post1080+dayssince1080+dayssinceSqrt,g0~location,sigma~trapping+location),buffer=100,CL=F,verify=F,sessioncov=SessionCov.allSessions)	.
167		1080	days	sqrt			site							site					season	25.597	0	CAPT.allSessions__D.post1080.p.dayssince1080.p.dayssinceSqrt_g0.location_sigma.season.p.location	CAPT.allSessions__D.post1080.p.dayssince1080.p.dayssinceSqrt_g0.location_sigma.season.p.location<-secr.fit(CAPT.allSessions,model=list(D~post1080+dayssince1080+dayssinceSqrt,g0~location,sigma~season+location),buffer=100,CL=F,verify=F,sessioncov=SessionCov.allSessions)	.
168		1080	days	sqrt			site		days		trip			site						33.525	0	CAPT.allSessions__D.post1080.p.dayssince1080.p.dayssinceSqrt_g0.dayssince1080.p.trapping.p.location_sigma.location	CAPT.allSessions__D.post1080.p.dayssince1080.p.dayssinceSqrt_g0.dayssince1080.p.trapping.p.location_sigma.location<-secr.fit(CAPT.allSessions,model=list(D~post1080+dayssince1080+dayssinceSqrt,g0~dayssince1080+trapping+location,sigma~location),buffer=100,CL=F,verify=F,sessioncov=SessionCov.allSessions)	.
169		1080	days	sqrt			site													9.331	0.0036	CAPT.allSessions__D.post1080.p.dayssince1080.p.dayssinceSqrt_g0.location_sigma.1	CAPT.allSessions__D.post1080.p.dayssince1080.p.dayssinceSqrt_g0.location_sigma.1<-secr.fit(CAPT.allSessions,model=list(D~post1080+dayssince1080+dayssinceSqrt,g0~location,sigma~1),buffer=100,CL=F,verify=F,sessioncov=SessionCov.allSessions)	.
170		1080	days	sqrt			site	1080												8.955	0.0043	CAPT.allSessions__D.post1080.p.dayssince1080.p.dayssinceSqrt_g0.post1080.p.location_sigma.1	CAPT.allSessions__D.post1080.p.dayssince1080.p.dayssinceSqrt_g0.post1080.p.location_sigma.1<-secr.fit(CAPT.allSessions,model=list(D~post1080+dayssince1080+dayssinceSqrt,g0~post1080+location,sigma~1),buffer=100,CL=F,verify=F,sessioncov=SessionCov.allSessions)	.
171		1080	days	sqrt			site		days											4.409	0.042	CAPT.allSessions__D.post1080.p.dayssince1080.p.dayssinceSqrt_g0.dayssince1080.p.location_sigma.1	CAPT.allSessions__D.post1080.p.dayssince1080.p.dayssinceSqrt_g0.dayssince1080.p.location_sigma.1<-secr.fit(CAPT.allSessions,model=list(D~post1080+dayssince1080+dayssinceSqrt,g0~dayssince1080+location,sigma~1),buffer=100,CL=F,verify=F,sessioncov=SessionCov.allSessions)	.
172		1080	days	sqrt			site		days	sqrt										24.207	0	CAPT.allSessions__D.post1080.p.dayssince1080.p.dayssinceSqrt_g0.dayssince1080.p.dayssinceSqrt.p.location_sigma.1	CAPT.allSessions__D.post1080.p.dayssince1080.p.dayssinceSqrt_g0.dayssince1080.p.dayssinceSqrt.p.location_sigma.1<-secr.fit(CAPT.allSessions,model=list(D~post1080+dayssince1080+dayssinceSqrt,g0~dayssince1080+dayssinceSqrt+location,sigma~1),buffer=100,CL=F,verify=F,sessioncov=SessionCov.allSessions)	.
173		1080	days	sqrt			site				trip									22.247	0	CAPT.allSessions__D.post1080.p.dayssince1080.p.dayssinceSqrt_g0.trapping.p.location_sigma.1	CAPT.allSessions__D.post1080.p.dayssince1080.p.dayssinceSqrt_g0.trapping.p.location_sigma.1<-secr.fit(CAPT.allSessions,model=list(D~post1080+dayssince1080+dayssinceSqrt,g0~trapping+location,sigma~1),buffer=100,CL=F,verify=F,sessioncov=SessionCov.allSessions)	.
174		1080	days	sqrt			site					season								19.72	0	CAPT.allSessions__D.post1080.p.dayssince1080.p.dayssinceSqrt_g0.season.p.location_sigma.1	CAPT.allSessions__D.post1080.p.dayssince1080.p.dayssinceSqrt_g0.season.p.location_sigma.1<-secr.fit(CAPT.allSessions,model=list(D~post1080+dayssince1080+dayssinceSqrt,g0~season+location,sigma~1),buffer=100,CL=F,verify=F,sessioncov=SessionCov.allSessions)	.
175		1080	days	sqrt			site						b							10.322	0	CAPT.allSessions__D.post1080.p.dayssince1080.p.dayssinceSqrt_g0.b.p.location_sigma.1	CAPT.allSessions__D.post1080.p.dayssince1080.p.dayssinceSqrt_g0.b.p.location_sigma.1<-secr.fit(CAPT.allSessions,model=list(D~post1080+dayssince1080+dayssinceSqrt,g0~b+location,sigma~1),buffer=100,CL=F,verify=F,sessioncov=SessionCov.allSessions)	.
176		1080	days	sqrt			site								1080					14.487	0	CAPT.allSessions__D.post1080.p.dayssince1080.p.dayssinceSqrt_g0.location_sigma.post1080	CAPT.allSessions__D.post1080.p.dayssince1080.p.dayssinceSqrt_g0.location_sigma.post1080<-secr.fit(CAPT.allSessions,model=list(D~post1080+dayssince1080+dayssinceSqrt,g0~location,sigma~post1080),buffer=100,CL=F,verify=F,sessioncov=SessionCov.allSessions)	.
177		1080	days	sqrt			site									days				42.832	0	CAPT.allSessions__D.post1080.p.dayssince1080.p.dayssinceSqrt_g0.location_sigma.dayssince1080	CAPT.allSessions__D.post1080.p.dayssince1080.p.dayssinceSqrt_g0.location_sigma.dayssince1080<-secr.fit(CAPT.allSessions,model=list(D~post1080+dayssince1080+dayssinceSqrt,g0~location,sigma~dayssince1080),buffer=100,CL=F,verify=F,sessioncov=SessionCov.allSessions)	.
178		1080	days	sqrt			site									days	sqrt			16.373	0	CAPT.allSessions__D.post1080.p.dayssince1080.p.dayssinceSqrt_g0.location_sigma.dayssince1080.p.dayssinceSqrt	CAPT.allSessions__D.post1080.p.dayssince1080.p.dayssinceSqrt_g0.location_sigma.dayssince1080.p.dayssinceSqrt<-secr.fit(CAPT.allSessions,model=list(D~post1080+dayssince1080+dayssinceSqrt,g0~location,sigma~dayssince1080+dayssinceSqrt),buffer=100,CL=F,verify=F,sessioncov=SessionCov.allSessions)	.
179		1080	days	sqrt			site											trip		4.548	0.0392	CAPT.allSessions__D.post1080.p.dayssince1080.p.dayssinceSqrt_g0.location_sigma.trapping	CAPT.allSessions__D.post1080.p.dayssince1080.p.dayssinceSqrt_g0.location_sigma.trapping<-secr.fit(CAPT.allSessions,model=list(D~post1080+dayssince1080+dayssinceSqrt,g0~location,sigma~trapping),buffer=100,CL=F,verify=F,sessioncov=SessionCov.allSessions)	.
180		1080	days	sqrt			site												season	22.888	0	CAPT.allSessions__D.post1080.p.dayssince1080.p.dayssinceSqrt_g0.location_sigma.season	CAPT.allSessions__D.post1080.p.dayssince1080.p.dayssinceSqrt_g0.location_sigma.season<-secr.fit(CAPT.allSessions,model=list(D~post1080+dayssince1080+dayssinceSqrt,g0~location,sigma~season),buffer=100,CL=F,verify=F,sessioncov=SessionCov.allSessions)	.
181		1080	days	sqrt			site	1080	days											31.106	0	CAPT.allSessions__D.post1080.p.dayssince1080.p.dayssinceSqrt_g0.post1080.p.dayssince1080.p.location_sigma.1	CAPT.allSessions__D.post1080.p.dayssince1080.p.dayssinceSqrt_g0.post1080.p.dayssince1080.p.location_sigma.1<-secr.fit(CAPT.allSessions,model=list(D~post1080+dayssince1080+dayssinceSqrt,g0~post1080+dayssince1080+location,sigma~1),buffer=100,CL=F,verify=F,sessioncov=SessionCov.allSessions)	.
182		1080	days	sqrt			site	1080					b							13.635	0	CAPT.allSessions__D.post1080.p.dayssince1080.p.dayssinceSqrt_g0.post1080.p.b.p.location_sigma.1	CAPT.allSessions__D.post1080.p.dayssince1080.p.dayssinceSqrt_g0.post1080.p.b.p.location_sigma.1<-secr.fit(CAPT.allSessions,model=list(D~post1080+dayssince1080+dayssinceSqrt,g0~post1080+b+location,sigma~1),buffer=100,CL=F,verify=F,sessioncov=SessionCov.allSessions)	.
183		1080	days	sqrt			site	1080										trip		13.955	0	CAPT.allSessions__D.post1080.p.dayssince1080.p.dayssinceSqrt_g0.post1080.p.location_sigma.trapping	CAPT.allSessions__D.post1080.p.dayssince1080.p.dayssinceSqrt_g0.post1080.p.location_sigma.trapping<-secr.fit(CAPT.allSessions,model=list(D~post1080+dayssince1080+dayssinceSqrt,g0~post1080+location,sigma~trapping),buffer=100,CL=F,verify=F,sessioncov=SessionCov.allSessions)	.
184		1080	days	sqrt			site		days				b							1.17	0.212	CAPT.allSessions__D.post1080.p.dayssince1080.p.dayssinceSqrt_g0.dayssince1080.p.b.p.location_sigma.1	CAPT.allSessions__D.post1080.p.dayssince1080.p.dayssinceSqrt_g0.dayssince1080.p.b.p.location_sigma.1<-secr.fit(CAPT.allSessions,model=list(D~post1080+dayssince1080+dayssinceSqrt,g0~dayssince1080+b+location,sigma~1),buffer=100,CL=F,verify=F,sessioncov=SessionCov.allSessions)	.
185		1080	days	sqrt			site		days									trip		13.27	0	CAPT.allSessions__D.post1080.p.dayssince1080.p.dayssinceSqrt_g0.dayssince1080.p.location_sigma.trapping	CAPT.allSessions__D.post1080.p.dayssince1080.p.dayssinceSqrt_g0.dayssince1080.p.location_sigma.trapping<-secr.fit(CAPT.allSessions,model=list(D~post1080+dayssince1080+dayssinceSqrt,g0~dayssince1080+location,sigma~trapping),buffer=100,CL=F,verify=F,sessioncov=SessionCov.allSessions)	.
186		1080	days	sqrt			site						b					trip		4.197	0.0467	CAPT.allSessions__D.post1080.p.dayssince1080.p.dayssinceSqrt_g0.b.p.location_sigma.trapping	CAPT.allSessions__D.post1080.p.dayssince1080.p.dayssinceSqrt_g0.b.p.location_sigma.trapping<-secr.fit(CAPT.allSessions,model=list(D~post1080+dayssince1080+dayssinceSqrt,g0~b+location,sigma~trapping),buffer=100,CL=F,verify=F,sessioncov=SessionCov.allSessions)	.
187		1080	days	sqrt			site	1080	days				b							26.541	0	CAPT.allSessions__D.post1080.p.dayssince1080.p.dayssinceSqrt_g0.post1080.p.dayssince1080.p.b.p.location_sigma.1	CAPT.allSessions__D.post1080.p.dayssince1080.p.dayssinceSqrt_g0.post1080.p.dayssince1080.p.b.p.location_sigma.1<-secr.fit(CAPT.allSessions,model=list(D~post1080+dayssince1080+dayssinceSqrt,g0~post1080+dayssince1080+b+location,sigma~1),buffer=100,CL=F,verify=F,sessioncov=SessionCov.allSessions)	.
188		1080	days	sqrt			site	1080	days									trip		21.092	0	CAPT.allSessions__D.post1080.p.dayssince1080.p.dayssinceSqrt_g0.post1080.p.dayssince1080.p.location_sigma.trapping	CAPT.allSessions__D.post1080.p.dayssince1080.p.dayssinceSqrt_g0.post1080.p.dayssince1080.p.location_sigma.trapping<-secr.fit(CAPT.allSessions,model=list(D~post1080+dayssince1080+dayssinceSqrt,g0~post1080+dayssince1080+location,sigma~trapping),buffer=100,CL=F,verify=F,sessioncov=SessionCov.allSessions)	.
189		1080	days	sqrt			site	1080					b					trip		10.928	0	CAPT.allSessions__D.post1080.p.dayssince1080.p.dayssinceSqrt_g0.post1080.p.b.p.location_sigma.trapping	CAPT.allSessions__D.post1080.p.dayssince1080.p.dayssinceSqrt_g0.post1080.p.b.p.location_sigma.trapping<-secr.fit(CAPT.allSessions,model=list(D~post1080+dayssince1080+dayssinceSqrt,g0~post1080+b+location,sigma~trapping),buffer=100,CL=F,verify=F,sessioncov=SessionCov.allSessions)	.
190		1080	days	sqrt			site		days				b					trip		5.936	0.0196	CAPT.allSessions__D.post1080.p.dayssince1080.p.dayssinceSqrt_g0.dayssince1080.p.b.p.location_sigma.trapping	CAPT.allSessions__D.post1080.p.dayssince1080.p.dayssinceSqrt_g0.dayssince1080.p.b.p.location_sigma.trapping<-secr.fit(CAPT.allSessions,model=list(D~post1080+dayssince1080+dayssinceSqrt,g0~dayssince1080+b+location,sigma~trapping),buffer=100,CL=F,verify=F,sessioncov=SessionCov.allSessions)	.
191		1080	days	sqrt			site	1080	days				b					trip		12.641	0	CAPT.allSessions__D.post1080.p.dayssince1080.p.dayssinceSqrt_g0.post1080.p.dayssince1080.p.b.p.location_sigma.trapping	CAPT.allSessions__D.post1080.p.dayssince1080.p.dayssinceSqrt_g0.post1080.p.dayssince1080.p.b.p.location_sigma.trapping<-secr.fit(CAPT.allSessions,model=list(D~post1080+dayssince1080+dayssinceSqrt,g0~post1080+dayssince1080+b+location,sigma~trapping),buffer=100,CL=F,verify=F,sessioncov=SessionCov.allSessions)	.
192	site	1080	days	sqrt			site													12.124	0	CAPT.allSessions__D.post1080.p.dayssince1080.p.dayssinceSqrt.p.location_g0.location_sigma.1	CAPT.allSessions__D.post1080.p.dayssince1080.p.dayssinceSqrt.p.location_g0.location_sigma.1<-secr.fit(CAPT.allSessions,model=list(D~post1080+dayssince1080+dayssinceSqrt+location,g0~location,sigma~1),buffer=100,CL=F,verify=F,sessioncov=SessionCov.allSessions)	.
193	site	1080	days	sqrt			site	1080												11.544	0	CAPT.allSessions__D.post1080.p.dayssince1080.p.dayssinceSqrt.p.location_g0.post1080.p.location_sigma.1	CAPT.allSessions__D.post1080.p.dayssince1080.p.dayssinceSqrt.p.location_g0.post1080.p.location_sigma.1 <- secr.fit(CAPT.allSessions,model=list(D~post1080+dayssince1080+dayssinceSqrt+location,g0~post1080+location,sigma~1),buffer=100,CL=F,verify=F,sessioncov=SessionCov.allSessions)	.
194	site	1080	days	sqrt			site		days											7.789	0.0077	CAPT.allSessions__D.post1080.p.dayssince1080.p.dayssinceSqrt.p.location_g0.dayssince1080.p.location_sigma.1	CAPT.allSessions__D.post1080.p.dayssince1080.p.dayssinceSqrt.p.location_g0.dayssince1080.p.location_sigma.1<-secr.fit(CAPT.allSessions,model=list(D~post1080+dayssince1080+dayssinceSqrt+location,g0~dayssince1080+location,sigma~1),buffer=100,CL=F,verify=F,sessioncov=SessionCov.allSessions)	.
195	site	1080	days	sqrt			site		days	sqrt										49.477	0	CAPT.allSessions__D.post1080.p.dayssince1080.p.dayssinceSqrt.p.location_g0.dayssince1080.p.dayssinceSqrt.p.location_sigma.1	CAPT.allSessions__D.post1080.p.dayssince1080.p.dayssinceSqrt.p.location_g0.dayssince1080.p.dayssinceSqrt.p.location_sigma.1<-secr.fit(CAPT.allSessions,model=list(D~post1080+dayssince1080+dayssinceSqrt+location,g0~dayssince1080+dayssinceSqrt+location,sigma~1),buffer=100,CL=F,verify=F,sessioncov=SessionCov.allSessions)	.
196	site	1080	days	sqrt			site				trip									7.029	0.0113	CAPT.allSessions__D.post1080.p.dayssince1080.p.dayssinceSqrt.p.location_g0.trapping.p.location_sigma.1	CAPT.allSessions__D.post1080.p.dayssince1080.p.dayssinceSqrt.p.location_g0.trapping.p.location_sigma.1<-secr.fit(CAPT.allSessions,model=list(D~post1080+dayssince1080+dayssinceSqrt+location,g0~trapping+location,sigma~1),buffer=100,CL=F,verify=F,sessioncov=SessionCov.allSessions)	.
197	site	1080	days	sqrt			site					season								21.985	0	CAPT.allSessions__D.post1080.p.dayssince1080.p.dayssinceSqrt.p.location_g0.season.p.location_sigma.1	CAPT.allSessions__D.post1080.p.dayssince1080.p.dayssinceSqrt.p.location_g0.season.p.location_sigma.1<-secr.fit(CAPT.allSessions,model=list(D~post1080+dayssince1080+dayssinceSqrt+location,g0~season+location,sigma~1),buffer=100,CL=F,verify=F,sessioncov=SessionCov.allSessions)	.
198	site	1080	days	sqrt			site						b							8.777	0.0047	CAPT.allSessions__D.post1080.p.dayssince1080.p.dayssinceSqrt.p.location_g0.b.p.location_sigma.1	CAPT.allSessions__D.post1080.p.dayssince1080.p.dayssinceSqrt.p.location_g0.b.p.location_sigma.1<-secr.fit(CAPT.allSessions,model=list(D~post1080+dayssince1080+dayssinceSqrt+location,g0~b+location,sigma~1),buffer=100,CL=F,verify=F,sessioncov=SessionCov.allSessions)	.
199	site	1080	days	sqrt			site								1080					19.194	0	CAPT.allSessions__D.post1080.p.dayssince1080.p.dayssinceSqrt.p.location_g0.location_sigma.post1080	CAPT.allSessions__D.post1080.p.dayssince1080.p.dayssinceSqrt.p.location_g0.location_sigma.post1080 <- secr.fit(CAPT.allSessions,model=list(D~post1080+dayssince1080+dayssinceSqrt+location,g0~location,sigma~post1080),buffer=100,CL=F,verify=F,sessioncov=SessionCov.allSessions)	.
200	site	1080	days	sqrt			site									days				24.812	0	CAPT.allSessions__D.post1080.p.dayssince1080.p.dayssinceSqrt.p.location_g0.location_sigma.dayssince1080	CAPT.allSessions__D.post1080.p.dayssince1080.p.dayssinceSqrt.p.location_g0.location_sigma.dayssince1080<-secr.fit(CAPT.allSessions,model=list(D~post1080+dayssince1080+dayssinceSqrt+location,g0~location,sigma~dayssince1080),buffer=100,CL=F,verify=F,sessioncov=SessionCov.allSessions)	.
201	site	1080	days	sqrt			site									days	sqrt			28.019	0	CAPT.allSessions__D.post1080.p.dayssince1080.p.dayssinceSqrt.p.location_g0.location_sigma.dayssince1080.p.dayssinceSqrt	CAPT.allSessions__D.post1080.p.dayssince1080.p.dayssinceSqrt.p.location_g0.location_sigma.dayssince1080.p.dayssinceSqrt<-secr.fit(CAPT.allSessions,model=list(D~post1080+dayssince1080+dayssinceSqrt+location,g0~location,sigma~dayssince1080+dayssinceSqrt),buffer=100,CL=F,verify=F,sessioncov=SessionCov.allSessions)	.
202	site	1080	days	sqrt			site											trip		27.534	0	CAPT.allSessions__D.post1080.p.dayssince1080.p.dayssinceSqrt.p.location_g0.location_sigma.trapping	CAPT.allSessions__D.post1080.p.dayssince1080.p.dayssinceSqrt.p.location_g0.location_sigma.trapping<-secr.fit(CAPT.allSessions,model=list(D~post1080+dayssince1080+dayssinceSqrt+location,g0~location,sigma~trapping),buffer=100,CL=F,verify=F,sessioncov=SessionCov.allSessions)	.
203	site	1080	days	sqrt			site												season	22.377	0	CAPT.allSessions__D.post1080.p.dayssince1080.p.dayssinceSqrt.p.location_g0.location_sigma.season	CAPT.allSessions__D.post1080.p.dayssince1080.p.dayssinceSqrt.p.location_g0.location_sigma.season<-secr.fit(CAPT.allSessions,model=list(D~post1080+dayssince1080+dayssinceSqrt+location,g0~location,sigma~season),buffer=100,CL=F,verify=F,sessioncov=SessionCov.allSessions)	.
204	site	1080	days	sqrt			site	1080	days											12.966	0	CAPT.allSessions__D.post1080.p.dayssince1080.p.dayssinceSqrt.p.location_g0.post1080.p.dayssince1080.p.location_sigma.1	CAPT.allSessions__D.post1080.p.dayssince1080.p.dayssinceSqrt.p.location_g0.post1080.p.dayssince1080.p.location_sigma.1<-secr.fit(CAPT.allSessions,model=list(D~post1080+dayssince1080+dayssinceSqrt+location,g0~post1080+dayssince1080+location,sigma~1),buffer=100,CL=F,verify=F,sessioncov=SessionCov.allSessions)	.
205	site	1080	days	sqrt			site	1080			trip									16.561	0	CAPT.allSessions__D.post1080.p.dayssince1080.p.dayssinceSqrt.p.location_g0.post1080.p.trapping.p.location_sigma.1	CAPT.allSessions__D.post1080.p.dayssince1080.p.dayssinceSqrt.p.location_g0.post1080.p.trapping.p.location_sigma.1<-secr.fit(CAPT.allSessions,model=list(D~post1080+dayssince1080+dayssinceSqrt+location,g0~post1080+trapping+location,sigma~1),buffer=100,CL=F,verify=F,sessioncov=SessionCov.allSessions)	.
206	site	1080	days	sqrt			site	1080					b							20.832	0	CAPT.allSessions__D.post1080.p.dayssince1080.p.dayssinceSqrt.p.location_g0.post1080.p.b.p.location_sigma.1	CAPT.allSessions__D.post1080.p.dayssince1080.p.dayssinceSqrt.p.location_g0.post1080.p.b.p.location_sigma.1<-secr.fit(CAPT.allSessions,model=list(D~post1080+dayssince1080+dayssinceSqrt+location,g0~post1080+b+location,sigma~1),buffer=100,CL=F,verify=F,sessioncov=SessionCov.allSessions)	.
207	site	1080	days	sqrt			site		days		trip									26.056	0	CAPT.allSessions__D.post1080.p.dayssince1080.p.dayssinceSqrt.p.location_g0.dayssince1080.p.trapping.p.location_sigma.1	CAPT.allSessions__D.post1080.p.dayssince1080.p.dayssinceSqrt.p.location_g0.dayssince1080.p.trapping.p.location_sigma.1<-secr.fit(CAPT.allSessions,model=list(D~post1080+dayssince1080+dayssinceSqrt+location,g0~dayssince1080+trapping+location,sigma~1),buffer=100,CL=F,verify=F,sessioncov=SessionCov.allSessions)	.
208	site	1080	days	sqrt			site		days				b							4.364	0.0429	CAPT.allSessions__D.post1080.p.dayssince1080.p.dayssinceSqrt.p.location_g0.dayssince1080.p.b.p.location_sigma.1	CAPT.allSessions__D.post1080.p.dayssince1080.p.dayssinceSqrt.p.location_g0.dayssince1080.p.b.p.location_sigma.1<-secr.fit(CAPT.allSessions,model=list(D~post1080+dayssince1080+dayssinceSqrt+location,g0~dayssince1080+b+location,sigma~1),buffer=100,CL=F,verify=F,sessioncov=SessionCov.allSessions)	.
209	site	1080	days	sqrt			site				trip		b							22.421	0	CAPT.allSessions__D.post1080.p.dayssince1080.p.dayssinceSqrt.p.location_g0.trapping.p.b.p.location_sigma.1	CAPT.allSessions__D.post1080.p.dayssince1080.p.dayssinceSqrt.p.location_g0.trapping.p.b.p.location_sigma.1<-secr.fit(CAPT.allSessions,model=list(D~post1080+dayssince1080+dayssinceSqrt+location,g0~trapping+b+location,sigma~1),buffer=100,CL=F,verify=F,sessioncov=SessionCov.allSessions)	.
210	site	1080	days	sqrt			site	1080	days		trip									28.762	0	CAPT.allSessions__D.post1080.p.dayssince1080.p.dayssinceSqrt.p.location_g0.post1080.p.dayssince1080.p.trapping.p.location_sigma.1	CAPT.allSessions__D.post1080.p.dayssince1080.p.dayssinceSqrt.p.location_g0.post1080.p.dayssince1080.p.trapping.p.location_sigma.1<-secr.fit(CAPT.allSessions,model=list(D~post1080+dayssince1080+dayssinceSqrt+location,g0~post1080+dayssince1080+trapping+location,sigma~1),buffer=100,CL=F,verify=F,sessioncov=SessionCov.allSessions)	.
211	site	1080	days	sqrt			site	1080	days				b							11.058	0	CAPT.allSessions__D.post1080.p.dayssince1080.p.dayssinceSqrt.p.location_g0.post1080.p.dayssince1080.p.b.p.location_sigma.1	CAPT.allSessions__D.post1080.p.dayssince1080.p.dayssinceSqrt.p.location_g0.post1080.p.dayssince1080.p.b.p.location_sigma.1<-secr.fit(CAPT.allSessions,model=list(D~post1080+dayssince1080+dayssinceSqrt+location,g0~post1080+dayssince1080+b+location,sigma~1),buffer=100,CL=F,verify=F,sessioncov=SessionCov.allSessions)	.
212	site	1080	days	sqrt			site	1080			trip		b							16.892	0	CAPT.allSessions__D.post1080.p.dayssince1080.p.dayssinceSqrt.p.location_g0.post1080.p.trapping.p.b.p.location_sigma.1	CAPT.allSessions__D.post1080.p.dayssince1080.p.dayssinceSqrt.p.location_g0.post1080.p.trapping.p.b.p.location_sigma.1<-secr.fit(CAPT.allSessions,model=list(D~post1080+dayssince1080+dayssinceSqrt+location,g0~post1080+trapping+b+location,sigma~1),buffer=100,CL=F,verify=F,sessioncov=SessionCov.allSessions)	.
213	site	1080	days	sqrt			site		days		trip		b							13.21	0	CAPT.allSessions__D.post1080.p.dayssince1080.p.dayssinceSqrt.p.location_g0.dayssince1080.p.trapping.p.b.p.location_sigma.1	CAPT.allSessions__D.post1080.p.dayssince1080.p.dayssinceSqrt.p.location_g0.dayssince1080.p.trapping.p.b.p.location_sigma.1<-secr.fit(CAPT.allSessions,model=list(D~post1080+dayssince1080+dayssinceSqrt+location,g0~dayssince1080+trapping+b+location,sigma~1),buffer=100,CL=F,verify=F,sessioncov=SessionCov.allSessions)	.
214	site	1080	days	sqrt			site	1080	days		trip		b							26.074	0	CAPT.allSessions__D.post1080.p.dayssince1080.p.dayssinceSqrt.p.location_g0.post1080.p.dayssince1080.p.trapping.p.b.p.location_sigma.1	CAPT.allSessions__D.post1080.p.dayssince1080.p.dayssinceSqrt.p.location_g0.post1080.p.dayssince1080.p.trapping.p.b.p.location_sigma.1<-secr.fit(CAPT.allSessions,model=list(D~post1080+dayssince1080+dayssinceSqrt+location,g0~post1080+dayssince1080+trapping+b+location,sigma~1),buffer=100,CL=F,verify=F,sessioncov=SessionCov.allSessions)	.
215	site	1080	days	sqrt	trip		site							site						12.53	0	CAPT.allSessions__D.post1080.p.dayssince1080.p.dayssinceSqrt.p.trapping.p.location_g0.location_sigma.location	CAPT.allSessions__D.post1080.p.dayssince1080.p.dayssinceSqrt.p.trapping.p.location_g0.location_sigma.location<-secr.fit(CAPT.allSessions,model=list(D~post1080+dayssince1080+dayssinceSqrt+trapping+location,g0~location,sigma~location),buffer=100,CL=F,verify=F,sessioncov=SessionCov.allSessions)	.
216	site	1080	days	sqrt	trip		site	1080						site						11.839	0	CAPT.allSessions__D.post1080.p.dayssince1080.p.dayssinceSqrt.p.trapping.p.location_g0.post1080.p.location_sigma.location	CAPT.allSessions__D.post1080.p.dayssince1080.p.dayssinceSqrt.p.trapping.p.location_g0.post1080.p.location_sigma.location<-secr.fit(CAPT.allSessions,model=list(D~post1080+dayssince1080+dayssinceSqrt+trapping+location,g0~post1080+location,sigma~location),buffer=100,CL=F,verify=F,sessioncov=SessionCov.allSessions)	.
217	site	1080	days	sqrt	trip		site		days					site						13.216	0	CAPT.allSessions__D.post1080.p.dayssince1080.p.dayssinceSqrt.p.trapping.p.location_g0.dayssince1080.p.location_sigma.location	CAPT.allSessions__D.post1080.p.dayssince1080.p.dayssinceSqrt.p.trapping.p.location_g0.dayssince1080.p.location_sigma.location<-secr.fit(CAPT.allSessions,model=list(D~post1080+dayssince1080+dayssinceSqrt+trapping+location,g0~dayssince1080+location,sigma~location),buffer=100,CL=F,verify=F,sessioncov=SessionCov.allSessions)	.
218	site	1080	days	sqrt	trip		site		days	sqrt				site						38.918	0	CAPT.allSessions__D.post1080.p.dayssince1080.p.dayssinceSqrt.p.trapping.p.location_g0.dayssince1080.p.dayssinceSqrt.p.location_sigma.location	CAPT.allSessions__D.post1080.p.dayssince1080.p.dayssinceSqrt.p.trapping.p.location_g0.dayssince1080.p.dayssinceSqrt.p.location_sigma.location<-secr.fit(CAPT.allSessions,model=list(D~post1080+dayssince1080+dayssinceSqrt+trapping+location,g0~dayssince1080+dayssinceSqrt+location,sigma~location),buffer=100,CL=F,verify=F,sessioncov=SessionCov.allSessions)	.
219	site	1080	days	sqrt	trip		site				trip			site						16.647	0	CAPT.allSessions__D.post1080.p.dayssince1080.p.dayssinceSqrt.p.trapping.p.location_g0.trapping.p.location_sigma.location	CAPT.allSessions__D.post1080.p.dayssince1080.p.dayssinceSqrt.p.trapping.p.location_g0.trapping.p.location_sigma.location<-secr.fit(CAPT.allSessions,model=list(D~post1080+dayssince1080+dayssinceSqrt+trapping+location,g0~trapping+location,sigma~location),buffer=100,CL=F,verify=F,sessioncov=SessionCov.allSessions)	.
220	site	1080	days	sqrt	trip		site					season		site						19.909	0	CAPT.allSessions__D.post1080.p.dayssince1080.p.dayssinceSqrt.p.trapping.p.location_g0.season.p.location_sigma.location	CAPT.allSessions__D.post1080.p.dayssince1080.p.dayssinceSqrt.p.trapping.p.location_g0.season.p.location_sigma.location<-secr.fit(CAPT.allSessions,model=list(D~post1080+dayssince1080+dayssinceSqrt+trapping+location,g0~season+location,sigma~location),buffer=100,CL=F,verify=F,sessioncov=SessionCov.allSessions)	.
221	site	1080	days	sqrt	trip		site						b	site						12.056	0	CAPT.allSessions__D.post1080.p.dayssince1080.p.dayssinceSqrt.p.trapping.p.location_g0.b.p.location_sigma.location	CAPT.allSessions__D.post1080.p.dayssince1080.p.dayssinceSqrt.p.trapping.p.location_g0.b.p.location_sigma.location<-secr.fit(CAPT.allSessions,model=list(D~post1080+dayssince1080+dayssinceSqrt+trapping+location,g0~b+location,sigma~location),buffer=100,CL=F,verify=F,sessioncov=SessionCov.allSessions)	.
222	site	1080	days	sqrt	trip		site							site	1080					16.423	0	CAPT.allSessions__D.post1080.p.dayssince1080.p.dayssinceSqrt.p.trapping.p.location_g0.location_sigma.post1080.p.location	CAPT.allSessions__D.post1080.p.dayssince1080.p.dayssinceSqrt.p.trapping.p.location_g0.location_sigma.post1080.p.location<-secr.fit(CAPT.allSessions,model=list(D~post1080+dayssince1080+dayssinceSqrt+trapping+location,g0~location,sigma~post1080+location),buffer=100,CL=F,verify=F,sessioncov=SessionCov.allSessions)	.
223	site	1080	days	sqrt	trip		site							site		days				57.148	0	CAPT.allSessions__D.post1080.p.dayssince1080.p.dayssinceSqrt.p.trapping.p.location_g0.location_sigma.dayssince1080.p.location	CAPT.allSessions__D.post1080.p.dayssince1080.p.dayssinceSqrt.p.trapping.p.location_g0.location_sigma.dayssince1080.p.location<-secr.fit(CAPT.allSessions,model=list(D~post1080+dayssince1080+dayssinceSqrt+trapping+location,g0~location,sigma~dayssince1080+location),buffer=100,CL=F,verify=F,sessioncov=SessionCov.allSessions)	.
224	site	1080	days	sqrt	trip		site							site		days	sqrt			38.425	0	CAPT.allSessions__D.post1080.p.dayssince1080.p.dayssinceSqrt.p.trapping.p.location_g0.location_sigma.dayssince1080.p.dayssinceSqrt.p.location	CAPT.allSessions__D.post1080.p.dayssince1080.p.dayssinceSqrt.p.trapping.p.location_g0.location_sigma.dayssince1080.p.dayssinceSqrt.p.location<-secr.fit(CAPT.allSessions,model=list(D~post1080+dayssince1080+dayssinceSqrt+trapping+location,g0~location,sigma~dayssince1080+dayssinceSqrt+location),buffer=100,CL=F,verify=F,sessioncov=SessionCov.allSessions)	.
225	site	1080	days	sqrt	trip		site							site				trip		24.766	0	CAPT.allSessions__D.post1080.p.dayssince1080.p.dayssinceSqrt.p.trapping.p.location_g0.location_sigma.trapping.p.location	CAPT.allSessions__D.post1080.p.dayssince1080.p.dayssinceSqrt.p.trapping.p.location_g0.location_sigma.trapping.p.location<-secr.fit(CAPT.allSessions,model=list(D~post1080+dayssince1080+dayssinceSqrt+trapping+location,g0~location,sigma~trapping+location),buffer=100,CL=F,verify=F,sessioncov=SessionCov.allSessions)	.
226	site	1080	days	sqrt	trip		site							site					season	31.7	0	CAPT.allSessions__D.post1080.p.dayssince1080.p.dayssinceSqrt.p.trapping.p.location_g0.location_sigma.season.p.location	CAPT.allSessions__D.post1080.p.dayssince1080.p.dayssinceSqrt.p.trapping.p.location_g0.location_sigma.season.p.location<-secr.fit(CAPT.allSessions,model=list(D~post1080+dayssince1080+dayssinceSqrt+trapping+location,g0~location,sigma~season+location),buffer=100,CL=F,verify=F,sessioncov=SessionCov.allSessions)	.
227	site	1080	days	sqrt	trip		site	1080	days					site						14.916	0	CAPT.allSessions__D.post1080.p.dayssince1080.p.dayssinceSqrt.p.trapping.p.location_g0.post1080.p.dayssince1080.p.location_sigma.location	CAPT.allSessions__D.post1080.p.dayssince1080.p.dayssinceSqrt.p.trapping.p.location_g0.post1080.p.dayssince1080.p.location_sigma.location<-secr.fit(CAPT.allSessions,model=list(D~post1080+dayssince1080+dayssinceSqrt+trapping+location,g0~post1080+dayssince1080+location,sigma~location),buffer=100,CL=F,verify=F,sessioncov=SessionCov.allSessions)	.
228	site	1080	days	sqrt	trip		site	1080					b	site						12.651	0	CAPT.allSessions__D.post1080.p.dayssince1080.p.dayssinceSqrt.p.trapping.p.location_g0.post1080.p.b.p.location_sigma.location	CAPT.allSessions__D.post1080.p.dayssince1080.p.dayssinceSqrt.p.trapping.p.location_g0.post1080.p.b.p.location_sigma.location<-secr.fit(CAPT.allSessions,model=list(D~post1080+dayssince1080+dayssinceSqrt+trapping+location,g0~post1080+b+location,sigma~location),buffer=100,CL=F,verify=F,sessioncov=SessionCov.allSessions)	.
229	site	1080	days	sqrt	trip		site		days				b	site						32.596	0	CAPT.allSessions__D.post1080.p.dayssince1080.p.dayssinceSqrt.p.trapping.p.location_g0.dayssince1080.p.b.p.location_sigma.location	CAPT.allSessions__D.post1080.p.dayssince1080.p.dayssinceSqrt.p.trapping.p.location_g0.dayssince1080.p.b.p.location_sigma.location<-secr.fit(CAPT.allSessions,model=list(D~post1080+dayssince1080+dayssinceSqrt+trapping+location,g0~dayssince1080+b+location,sigma~location),buffer=100,CL=F,verify=F,sessioncov=SessionCov.allSessions)	.
230	site	1080	days	sqrt	trip		site	1080	days				b	site						42.409	0	CAPT.allSessions__D.post1080.p.dayssince1080.p.dayssinceSqrt.p.trapping.p.location_g0.post1080.p.dayssince1080.p.b.p.location_sigma.location	CAPT.allSessions__D.post1080.p.dayssince1080.p.dayssinceSqrt.p.trapping.p.location_g0.post1080.p.dayssince1080.p.b.p.location_sigma.location<-secr.fit(CAPT.allSessions,model=list(D~post1080+dayssince1080+dayssinceSqrt+trapping+location,g0~post1080+dayssince1080+b+location,sigma~location),buffer=100,CL=F,verify=F,sessioncov=SessionCov.allSessions)	.
231		1080	days	sqrt	trip		site													13.357	0	CAPT.allSessions__D.post1080.p.dayssince1080.p.dayssinceSqrt.p.trapping_g0.location_sigma.1	CAPT.allSessions__D.post1080.p.dayssince1080.p.dayssinceSqrt.p.trapping_g0.location_sigma.1<-secr.fit(CAPT.allSessions,model=list(D~post1080+dayssince1080+dayssinceSqrt+trapping,g0~location,sigma~1),buffer=100,CL=F,verify=F,sessioncov=SessionCov.allSessions)	.
232		1080	days	sqrt	trip		site	1080												16.565	0	CAPT.allSessions__D.post1080.p.dayssince1080.p.dayssinceSqrt.p.trapping_g0.post1080.p.location_sigma.1	CAPT.allSessions__D.post1080.p.dayssince1080.p.dayssinceSqrt.p.trapping_g0.post1080.p.location_sigma.1 <- secr.fit(CAPT.allSessions,model=list(D~post1080+dayssince1080+dayssinceSqrt+trapping,g0~post1080+location,sigma~1),buffer=100,CL=F,verify=F,sessioncov=SessionCov.allSessions)	.
233		1080	days	sqrt	trip		site		days											36.569	0	CAPT.allSessions__D.post1080.p.dayssince1080.p.dayssinceSqrt.p.trapping_g0.dayssince1080.p.location_sigma.1	CAPT.allSessions__D.post1080.p.dayssince1080.p.dayssinceSqrt.p.trapping_g0.dayssince1080.p.location_sigma.1<-secr.fit(CAPT.allSessions,model=list(D~post1080+dayssince1080+dayssinceSqrt+trapping,g0~dayssince1080+location,sigma~1),buffer=100,CL=F,verify=F,sessioncov=SessionCov.allSessions)	.
234		1080	days	sqrt	trip		site		days	sqrt										56.56	0	CAPT.allSessions__D.post1080.p.dayssince1080.p.dayssinceSqrt.p.trapping_g0.dayssince1080.p.dayssinceSqrt.p.location_sigma.1	CAPT.allSessions__D.post1080.p.dayssince1080.p.dayssinceSqrt.p.trapping_g0.dayssince1080.p.dayssinceSqrt.p.location_sigma.1<-secr.fit(CAPT.allSessions,model=list(D~post1080+dayssince1080+dayssinceSqrt+trapping,g0~dayssince1080+dayssinceSqrt+location,sigma~1),buffer=100,CL=F,verify=F,sessioncov=SessionCov.allSessions)	.
235		1080	days	sqrt	trip		site				trip									34.979	0	CAPT.allSessions__D.post1080.p.dayssince1080.p.dayssinceSqrt.p.trapping_g0.trapping.p.location_sigma.1	CAPT.allSessions__D.post1080.p.dayssince1080.p.dayssinceSqrt.p.trapping_g0.trapping.p.location_sigma.1<-secr.fit(CAPT.allSessions,model=list(D~post1080+dayssince1080+dayssinceSqrt+trapping,g0~trapping+location,sigma~1),buffer=100,CL=F,verify=F,sessioncov=SessionCov.allSessions)	.
236		1080	days	sqrt	trip		site					season								26.178	0	CAPT.allSessions__D.post1080.p.dayssince1080.p.dayssinceSqrt.p.trapping_g0.season.p.location_sigma.1	CAPT.allSessions__D.post1080.p.dayssince1080.p.dayssinceSqrt.p.trapping_g0.season.p.location_sigma.1 <- secr.fit(CAPT.allSessions,model=list(D~post1080+dayssince1080+dayssinceSqrt+trapping,g0~season+location,sigma~1),buffer=100,CL=F,verify=F,sessioncov=SessionCov.allSessions)	.
237		1080	days	sqrt	trip		site						b							21.821	0	CAPT.allSessions__D.post1080.p.dayssince1080.p.dayssinceSqrt.p.trapping_g0.b.p.location_sigma.1	CAPT.allSessions__D.post1080.p.dayssince1080.p.dayssinceSqrt.p.trapping_g0.b.p.location_sigma.1<-secr.fit(CAPT.allSessions,model=list(D~post1080+dayssince1080+dayssinceSqrt+trapping,g0~b+location,sigma~1),buffer=100,CL=F,verify=F,sessioncov=SessionCov.allSessions)	.
238		1080	days	sqrt	trip		site								1080					2.423	0.1133	CAPT.allSessions__D.post1080.p.dayssince1080.p.dayssinceSqrt.p.trapping_g0.location_sigma.post1080	CAPT.allSessions__D.post1080.p.dayssince1080.p.dayssinceSqrt.p.trapping_g0.location_sigma.post1080 <- secr.fit(CAPT.allSessions,model=list(D~post1080+dayssince1080+dayssinceSqrt+trapping,g0~location,sigma~post1080),buffer=100,CL=F,verify=F,sessioncov=SessionCov.allSessions)	.
239		1080	days	sqrt	trip		site									days				12.53	0	CAPT.allSessions__D.post1080.p.dayssince1080.p.dayssinceSqrt.p.trapping_g0.location_sigma.dayssince1080	CAPT.allSessions__D.post1080.p.dayssince1080.p.dayssinceSqrt.p.trapping_g0.location_sigma.dayssince1080<-secr.fit(CAPT.allSessions,model=list(D~post1080+dayssince1080+dayssinceSqrt+trapping,g0~location,sigma~dayssince1080),buffer=100,CL=F,verify=F,sessioncov=SessionCov.allSessions)	.
240		1080	days	sqrt	trip		site									days	sqrt			36.12	0	CAPT.allSessions__D.post1080.p.dayssince1080.p.dayssinceSqrt.p.trapping_g0.location_sigma.dayssince1080.p.dayssinceSqrt	CAPT.allSessions__D.post1080.p.dayssince1080.p.dayssinceSqrt.p.trapping_g0.location_sigma.dayssince1080.p.dayssinceSqrt<-secr.fit(CAPT.allSessions,model=list(D~post1080+dayssince1080+dayssinceSqrt+trapping,g0~location,sigma~dayssince1080+dayssinceSqrt),buffer=100,CL=F,verify=F,sessioncov=SessionCov.allSessions)	.
241		1080	days	sqrt	trip		site											trip		7.008	0.0114	CAPT.allSessions__D.post1080.p.dayssince1080.p.dayssinceSqrt.p.trapping_g0.location_sigma.trapping	CAPT.allSessions__D.post1080.p.dayssince1080.p.dayssinceSqrt.p.trapping_g0.location_sigma.trapping<-secr.fit(CAPT.allSessions,model=list(D~post1080+dayssince1080+dayssinceSqrt+trapping,g0~location,sigma~trapping),buffer=100,CL=F,verify=F,sessioncov=SessionCov.allSessions)	.
242		1080	days	sqrt	trip		site												season	31.386	0	CAPT.allSessions__D.post1080.p.dayssince1080.p.dayssinceSqrt.p.trapping_g0.location_sigma.season	CAPT.allSessions__D.post1080.p.dayssince1080.p.dayssinceSqrt.p.trapping_g0.location_sigma.season<-secr.fit(CAPT.allSessions,model=list(D~post1080+dayssince1080+dayssinceSqrt+trapping,g0~location,sigma~season),buffer=100,CL=F,verify=F,sessioncov=SessionCov.allSessions)	.
243		1080	days	sqrt	trip		site								1080	days				96.838	0	CAPT.allSessions__D.post1080.p.dayssince1080.p.dayssinceSqrt.p.trapping_g0.location_sigma.post1080.p.dayssince1080	CAPT.allSessions__D.post1080.p.dayssince1080.p.dayssinceSqrt.p.trapping_g0.location_sigma.post1080.p.dayssince1080<-secr.fit(CAPT.allSessions,model=list(D~post1080+dayssince1080+dayssinceSqrt+trapping,g0~location,sigma~post1080+dayssince1080),buffer=100,CL=F,verify=F,sessioncov=SessionCov.allSessions)	.
244		1080	days	sqrt	trip		site								1080			trip		12.131	0	CAPT.allSessions__D.post1080.p.dayssince1080.p.dayssinceSqrt.p.trapping_g0.location_sigma.post1080.p.trapping	CAPT.allSessions__D.post1080.p.dayssince1080.p.dayssinceSqrt.p.trapping_g0.location_sigma.post1080.p.trapping<-secr.fit(CAPT.allSessions,model=list(D~post1080+dayssince1080+dayssinceSqrt+trapping,g0~location,sigma~post1080+trapping),buffer=100,CL=F,verify=F,sessioncov=SessionCov.allSessions)	.
245		1080	days	sqrt	trip		site									days		trip		64.689	0	CAPT.allSessions__D.post1080.p.dayssince1080.p.dayssinceSqrt.p.trapping_g0.location_sigma.dayssince1080.p.trapping	CAPT.allSessions__D.post1080.p.dayssince1080.p.dayssinceSqrt.p.trapping_g0.location_sigma.dayssince1080.p.trapping<-secr.fit(CAPT.allSessions,model=list(D~post1080+dayssince1080+dayssinceSqrt+trapping,g0~location,sigma~dayssince1080+trapping),buffer=100,CL=F,verify=F,sessioncov=SessionCov.allSessions)	.
246		1080	days	sqrt	trip		site								1080	days		trip		47.9	0	CAPT.allSessions__D.post1080.p.dayssince1080.p.dayssinceSqrt.p.trapping_g0.location_sigma.post1080.p.dayssince1080.p.trapping	CAPT.allSessions__D.post1080.p.dayssince1080.p.dayssinceSqrt.p.trapping_g0.location_sigma.post1080.p.dayssince1080.p.trapping<-secr.fit(CAPT.allSessions,model=list(D~post1080+dayssince1080+dayssinceSqrt+trapping,g0~location,sigma~post1080+dayssince1080+trapping),buffer=100,CL=F,verify=F,sessioncov=SessionCov.allSessions)	.
247	Set 5: 2-way interactions with site																							.
248	exploring site interactions using competitive models from previous set																							.
249	(green = interactions within 2dAICc of base, dark blue = subsequent multi two-way interactions, grey = competitive models from prior model set)																							.
250			days	sqrt			site				trip*site									7.051	0.0097	CAPT.allSessions__D.dayssince1080.p.dayssinceSqrt_g0.trapping.p.location_sigma.1	CAPT.allSessions__D.dayssince1080.p.dayssinceSqrt_g0.trapping.p.location_sigma.1 <- secr.fit(CAPT.allSessions,model=list(D~dayssince1080+dayssinceSqrt,g0~trapping+location,sigma~1),buffer=100,CL=F,verify=F,sessioncov=SessionCov.allSessions)	.
251			days	sqrt			site				trip*site									14.298	0	CAPT.allSessions__D.dayssince1080.p.dayssinceSqrt_g0.trapping.location_sigma.1	CAPT.allSessions__D.dayssince1080.p.dayssinceSqrt_g0.trapping.location_sigma.1<-secr.fit(CAPT.allSessions,model=list(D~dayssince1080+dayssinceSqrt,g0~trapping*location,sigma~1),buffer=100,CL=F,verify=F,sessioncov=SessionCov.allSessions)	.
252		1080	days	sqrt			site		days				b							8.221	0.0054	CAPT.allSessions__D.post1080.p.dayssince1080.p.dayssinceSqrt_g0.dayssince1080.p.b.p.location_sigma.1	CAPT.allSessions__D.post1080.p.dayssince1080.p.dayssinceSqrt_g0.dayssince1080.p.b.p.location_sigma.1<-secr.fit(CAPT.allSessions,model=list(D~post1080+dayssince1080+dayssinceSqrt,g0~dayssince1080+b+location,sigma~1),buffer=100,CL=F,verify=F,sessioncov=SessionCov.allSessions)	.
253		1080	days	sqrt			site		days*site				b							10.76	0	CAPT.allSessions__D.post1080.p.dayssince1080.p.dayssinceSqrt_g0.dayssince1080.location.p.b_sigma.1	CAPT.allSessions__D.post1080.p.dayssince1080.p.dayssinceSqrt_g0.dayssince1080.location.p.b_sigma.1<-secr.fit(CAPT.allSessions,model=list(D~post1080+dayssince1080+dayssinceSqrt,g0~dayssince1080*location+b,sigma~1),buffer=100,CL=F,verify=F,sessioncov=SessionCov.allSessions)	.
254		1080	days	sqrt			site		days				b*site							10.602	0	CAPT.allSessions__D.post1080.p.dayssince1080.p.dayssinceSqrt_g0.dayssince1080.p.b.location_sigma.1	CAPT.allSessions__D.post1080.p.dayssince1080.p.dayssinceSqrt_g0.dayssince1080.p.b.location_sigma.1<-secr.fit(CAPT.allSessions,model=list(D~post1080+dayssince1080+dayssinceSqrt,g0~dayssince1080+b*location,sigma~1),buffer=100,CL=F,verify=F,sessioncov=SessionCov.allSessions)	.
255		1080	days	sqrt	trip		site								1080					9.474	0.0029	CAPT.allSessions__D.post1080.p.dayssince1080.p.dayssinceSqrt.p.trapping_g0.location_sigma.post1080	CAPT.allSessions__D.post1080.p.dayssince1080.p.dayssinceSqrt.p.trapping_g0.location_sigma.post1080 <- secr.fit(CAPT.allSessions,model=list(D~post1080+dayssince1080+dayssinceSqrt+trapping,g0~location,sigma~post1080),buffer=100,CL=F,verify=F,sessioncov=SessionCov.allSessions)	.
256		1080	days	sqrt			site						b					trip		11.248	0	CAPT.allSessions__D.post1080.p.dayssince1080.p.dayssinceSqrt_g0.b.p.location_sigma.trapping	CAPT.allSessions__D.post1080.p.dayssince1080.p.dayssinceSqrt_g0.b.p.location_sigma.trapping<-secr.fit(CAPT.allSessions,model=list(D~post1080+dayssince1080+dayssinceSqrt,g0~b+location,sigma~trapping),buffer=100,CL=F,verify=F,sessioncov=SessionCov.allSessions)	.
257		1080	days	sqrt			site						b*site					trip		12.932	0	CAPT.allSessions__D.post1080.p.dayssince1080.p.dayssinceSqrt_g0.b.location_sigma.trapping	CAPT.allSessions__D.post1080.p.dayssince1080.p.dayssinceSqrt_g0.b.location_sigma.trapping<-secr.fit(CAPT.allSessions,model=list(D~post1080+dayssince1080+dayssinceSqrt,g0~b*location,sigma~trapping),buffer=100,CL=F,verify=F,sessioncov=SessionCov.allSessions)	.
258			days	sqrt			site		days											11.364	0	CAPT.allSessions__D.dayssince1080.p.dayssinceSqrt_g0.dayssince1080.p.location_sigma.1	CAPT.allSessions__D.dayssince1080.p.dayssinceSqrt_g0.dayssince1080.p.location_sigma.1 <- secr.fit(CAPT.allSessions,model=list(D~dayssince1080+dayssinceSqrt,g0~dayssince1080+location,sigma~1),buffer=100,CL=F,verify=F,sessioncov=SessionCov.allSessions)	.
259			days	sqrt			site		days*site											11.216	0	CAPT.allSessions__D.dayssince1080.p.dayssinceSqrt_g0.dayssince1080.location_sigma.1	CAPT.allSessions__D.dayssince1080.p.dayssinceSqrt_g0.dayssince1080.location_sigma.1<-secr.fit(CAPT.allSessions,model=list(D~dayssince1080+dayssinceSqrt,g0~dayssince1080*location,sigma~1),buffer=100,CL=F,verify=F,sessioncov=SessionCov.allSessions)	.
260	site	1080	days	sqrt			site		days				b							11.415	0	CAPT.allSessions__D.post1080.p.dayssince1080.p.dayssinceSqrt.p.location_g0.dayssince1080.p.b.p.location_sigma.1	CAPT.allSessions__D.post1080.p.dayssince1080.p.dayssinceSqrt.p.location_g0.dayssince1080.p.b.p.location_sigma.1<-secr.fit(CAPT.allSessions,model=list(D~post1080+dayssince1080+dayssinceSqrt+location,g0~dayssince1080+b+location,sigma~1),buffer=100,CL=F,verify=F,sessioncov=SessionCov.allSessions)	.
261	site	1080*site	days	sqrt			site		days				b							0.074	0.3178	CAPT.allSessions__D.post1080.location.p.dayssince1080.p.dayssinceSqrt_g0.dayssince1080.p.b.p.location_sigma.1	CAPT.allSessions__D.post1080.location.p.dayssince1080.p.dayssinceSqrt_g0.dayssince1080.p.b.p.location_sigma.1<-secr.fit(CAPT.allSessions,model=list(D~post1080*location+dayssince1080+dayssinceSqrt,g0~dayssince1080+b+location,sigma~1),buffer=100,CL=F,verify=F,sessioncov=SessionCov.allSessions)	.
262	site	1080	days*site	sqrt			site		days				b							4.007	0.0445	CAPT.allSessions__D.post1080.p.dayssince1080.location.p.dayssinceSqrt_g0.dayssince1080.p.b.p.location_sigma.1	CAPT.allSessions__D.post1080.p.dayssince1080.location.p.dayssinceSqrt_g0.dayssince1080.p.b.p.location_sigma.1<-secr.fit(CAPT.allSessions,model=list(D~post1080+dayssince1080*location+dayssinceSqrt,g0~dayssince1080+b+location,sigma~1),buffer=100,CL=F,verify=F,sessioncov=SessionCov.allSessions)	.
263	site	1080	days	sqrt*site			site		days				b							37.356	0	CAPT.allSessions__D.post1080.p.dayssince1080.p.dayssinceSqrt.location_g0.dayssince1080.p.b.p.location_sigma.1	CAPT.allSessions__D.post1080.p.dayssince1080.p.dayssinceSqrt.location_g0.dayssince1080.p.b.p.location_sigma.1<-secr.fit(CAPT.allSessions,model=list(D~post1080+dayssince1080+dayssinceSqrt*location,g0~dayssince1080+b+location,sigma~1),buffer=100,CL=F,verify=F,sessioncov=SessionCov.allSessions)	.
264	site	1080	days*site	sqrt*site			site		days				b							45.662	0	CAPT.allSessions__D.post1080.p.dayssince1080.location.p.dayssinceSqrt.location_g0.dayssince1080.p.b.p.location_sigma.1	CAPT.allSessions__D.post1080.p.dayssince1080.location.p.dayssinceSqrt.location_g0.dayssince1080.p.b.p.location_sigma.1<-secr.fit(CAPT.allSessions,model=list(D~post1080+dayssince1080*location+dayssinceSqrt*location,g0~dayssince1080+b+location,sigma~1),buffer=100,CL=F,verify=F,sessioncov=SessionCov.allSessions)	.
265	site	1080	days	sqrt			site		days*site				b							19.797	0	CAPT.allSessions__D.post1080.p.dayssince1080.p.dayssinceSqrt.p.location_g0.dayssince1080.location.p.b_sigma.1	CAPT.allSessions__D.post1080.p.dayssince1080.p.dayssinceSqrt.p.location_g0.dayssince1080.location.p.b_sigma.1<-secr.fit(CAPT.allSessions,model=list(D~post1080+dayssince1080+dayssinceSqrt+location,g0~dayssince1080*location+b,sigma~1),buffer=100,CL=F,verify=F,sessioncov=SessionCov.allSessions)	.
266	site	1080	days	sqrt			site		days				b*site							14.387	0	CAPT.allSessions__D.post1080.p.dayssince1080.p.dayssinceSqrt.p.location_g0.dayssince1080.p.b.location_sigma.1	CAPT.allSessions__D.post1080.p.dayssince1080.p.dayssinceSqrt.p.location_g0.dayssince1080.p.b.location_sigma.1<-secr.fit(CAPT.allSessions,model=list(D~post1080+dayssince1080+dayssinceSqrt+location,g0~dayssince1080+b*location,sigma~1),buffer=100,CL=F,verify=F,sessioncov=SessionCov.allSessions)	.
267	site	1080*site	days*site	sqrt			site		days				b							2.229	0.1082	CAPT.allSessions__D.post1080.location.p.dayssince1080.location.p.dayssinceSqrt_g0.dayssince1080.p.b.p.location_sigma.1	CAPT.allSessions__D.post1080.location.p.dayssince1080.location.p.dayssinceSqrt_g0.dayssince1080.p.b.p.location_sigma.1<-secr.fit(CAPT.allSessions,model=list(D~post1080*location+dayssince1080*location+dayssinceSqrt,g0~dayssince1080+b+location,sigma~1),buffer=100,CL=F,verify=F,sessioncov=SessionCov.allSessions)	.
268		1080	days	sqrt			site		days											11.46	0	CAPT.allSessions__D.post1080.p.dayssince1080.p.dayssinceSqrt_g0.dayssince1080.p.location_sigma.1	CAPT.allSessions__D.post1080.p.dayssince1080.p.dayssinceSqrt_g0.dayssince1080.p.location_sigma.1<-secr.fit(CAPT.allSessions,model=list(D~post1080+dayssince1080+dayssinceSqrt,g0~dayssince1080+location,sigma~1),buffer=100,CL=F,verify=F,sessioncov=SessionCov.allSessions)	.
269		1080	days	sqrt			site		days*site											11.237	0	CAPT.allSessions__D.post1080.p.dayssince1080.p.dayssinceSqrt_g0.dayssince1080.location_sigma.1	CAPT.allSessions__D.post1080.p.dayssince1080.p.dayssinceSqrt_g0.dayssince1080.location_sigma.1<-secr.fit(CAPT.allSessions,model=list(D~post1080+dayssince1080+dayssinceSqrt,g0~dayssince1080*location,sigma~1),buffer=100,CL=F,verify=F,sessioncov=SessionCov.allSessions)	.
270		1080	days	sqrt			site											trip		11.599	0	CAPT.allSessions__D.post1080.p.dayssince1080.p.dayssinceSqrt_g0.location_sigma.trapping	CAPT.allSessions__D.post1080.p.dayssince1080.p.dayssinceSqrt_g0.location_sigma.trapping<-secr.fit(CAPT.allSessions,model=list(D~post1080+dayssince1080+dayssinceSqrt,g0~location,sigma~trapping),buffer=100,CL=F,verify=F,sessioncov=SessionCov.allSessions)	.
271		1080	days	sqrt			site		days				b					trip		12.987	0	CAPT.allSessions__D.post1080.p.dayssince1080.p.dayssinceSqrt_g0.dayssince1080.p.b.p.location_sigma.trapping	CAPT.allSessions__D.post1080.p.dayssince1080.p.dayssinceSqrt_g0.dayssince1080.p.b.p.location_sigma.trapping<-secr.fit(CAPT.allSessions,model=list(D~post1080+dayssince1080+dayssinceSqrt,g0~dayssince1080+b+location,sigma~trapping),buffer=100,CL=F,verify=F,sessioncov=SessionCov.allSessions)	.
272		1080	days	sqrt			site		days*site				b					trip		22.112	0	CAPT.allSessions__D.post1080.p.dayssince1080.p.dayssinceSqrt_g0.dayssince1080.location.p.b_sigma.trapping	CAPT.allSessions__D.post1080.p.dayssince1080.p.dayssinceSqrt_g0.dayssince1080.location.p.b_sigma.trapping<-secr.fit(CAPT.allSessions,model=list(D~post1080+dayssince1080+dayssinceSqrt,g0~dayssince1080*location+b,sigma~trapping),buffer=100,CL=F,verify=F,sessioncov=SessionCov.allSessions)	.
273		1080	days	sqrt			site		days				b*site					trip		16.062	0	CAPT.allSessions__D.post1080.p.dayssince1080.p.dayssinceSqrt_g0.dayssince1080.p.b.location_sigma.trapping	CAPT.allSessions__D.post1080.p.dayssince1080.p.dayssinceSqrt_g0.dayssince1080.p.b.location_sigma.trapping<-secr.fit(CAPT.allSessions,model=list(D~post1080+dayssince1080+dayssinceSqrt,g0~dayssince1080+b*location,sigma~trapping),buffer=100,CL=F,verify=F,sessioncov=SessionCov.allSessions)	.
274			days	sqrt			site													13.801	0	CAPT.allSessions__D.dayssince1080.p.dayssinceSqrt_g0.location_sigma.1	CAPT.allSessions__D.dayssince1080.p.dayssinceSqrt_g0.location_sigma.1<-secr.fit(CAPT.allSessions,model=list(D~dayssince1080+dayssinceSqrt,g0~location,sigma~1),buffer=100,CL=F,verify=F,sessioncov=SessionCov.allSessions)	.
275		1080	days	sqrt	trip		site											trip		14.059	0	CAPT.allSessions__D.post1080.p.dayssince1080.p.dayssinceSqrt.p.trapping_g0.location_sigma.trapping	CAPT.allSessions__D.post1080.p.dayssince1080.p.dayssinceSqrt.p.trapping_g0.location_sigma.trapping<-secr.fit(CAPT.allSessions,model=list(D~post1080+dayssince1080+dayssinceSqrt+trapping,g0~location,sigma~trapping),buffer=100,CL=F,verify=F,sessioncov=SessionCov.allSessions)	.
276	site	1080	days	sqrt			site				trip									14.08	0	CAPT.allSessions__D.post1080.p.dayssince1080.p.dayssinceSqrt.p.location_g0.trapping.p.location_sigma.1	CAPT.allSessions__D.post1080.p.dayssince1080.p.dayssinceSqrt.p.location_g0.trapping.p.location_sigma.1<-secr.fit(CAPT.allSessions,model=list(D~post1080+dayssince1080+dayssinceSqrt+location,g0~trapping+location,sigma~1),buffer=100,CL=F,verify=F,sessioncov=SessionCov.allSessions)	.
277	site	1080*site	days	sqrt			site				trip									6.848	0.0107	CAPT.allSessions__D.post1080.location.p.dayssince1080.p.dayssinceSqrt_g0.trapping.p.location_sigma.1	CAPT.allSessions__D.post1080.location.p.dayssince1080.p.dayssinceSqrt_g0.trapping.p.location_sigma.1<-secr.fit(CAPT.allSessions,model=list(D~post1080*location+dayssince1080+dayssinceSqrt,g0~trapping+location,sigma~1),buffer=100,CL=F,verify=F,sessioncov=SessionCov.allSessions)	.
278	site	1080	days*site	sqrt			site				trip									11.274	0	CAPT.allSessions__D.post1080.p.dayssince1080.location.p.dayssinceSqrt_g0.trapping.p.location_sigma.1	CAPT.allSessions__D.post1080.p.dayssince1080.location.p.dayssinceSqrt_g0.trapping.p.location_sigma.1<-secr.fit(CAPT.allSessions,model=list(D~post1080+dayssince1080*location+dayssinceSqrt,g0~trapping+location,sigma~1),buffer=100,CL=F,verify=F,sessioncov=SessionCov.allSessions)	.
279	site	1080	days	sqrt*site			site				trip									44.291	0	CAPT.allSessions__D.post1080.p.dayssince1080.p.dayssinceSqrt.location_g0.trapping.p.location_sigma.1	CAPT.allSessions__D.post1080.p.dayssince1080.p.dayssinceSqrt.location_g0.trapping.p.location_sigma.1<-secr.fit(CAPT.allSessions,model=list(D~post1080+dayssince1080+dayssinceSqrt*location,g0~trapping+location,sigma~1),buffer=100,CL=F,verify=F,sessioncov=SessionCov.allSessions)	.
280	site	1080	days*site	sqrt*site			site				trip									38.583	0	CAPT.allSessions__D.post1080.p.dayssince1080.location.p.dayssinceSqrt.location_g0.trapping.p.location_sigma.1	CAPT.allSessions__D.post1080.p.dayssince1080.location.p.dayssinceSqrt.location_g0.trapping.p.location_sigma.1<-secr.fit(CAPT.allSessions,model=list(D~post1080+dayssince1080*location+dayssinceSqrt*location,g0~trapping+location,sigma~1),buffer=100,CL=F,verify=F,sessioncov=SessionCov.allSessions)	.
281	site	1080	days	sqrt			site				trip*site									33.956	0	CAPT.allSessions__D.post1080.p.dayssince1080.p.dayssinceSqrt.p.location_g0.trapping.location_sigma.1	CAPT.allSessions__D.post1080.p.dayssince1080.p.dayssinceSqrt.p.location_g0.trapping.location_sigma.1<-secr.fit(CAPT.allSessions,model=list(D~post1080+dayssince1080+dayssinceSqrt+location,g0~trapping*location,sigma~1),buffer=100,CL=F,verify=F,sessioncov=SessionCov.allSessions)	.
282	site	1080*site	days*site	sqrt			site				trip									8.582	0.0045	CAPT.allSessions__D.post1080.location.p.dayssince1080.location.p.dayssinceSqrt_g0.trapping.p.location_sigma.1	CAPT.allSessions__D.post1080.location.p.dayssince1080.location.p.dayssinceSqrt_g0.trapping.p.location_sigma.1<-secr.fit(CAPT.allSessions,model=list(D~post1080*location+dayssince1080*location+dayssinceSqrt,g0~trapping+location,sigma~1),buffer=100,CL=F,verify=F,sessioncov=SessionCov.allSessions)	.
283	site	1080	days	sqrt			site		days											14.84	0	CAPT.allSessions__D.post1080.p.dayssince1080.p.dayssinceSqrt.p.location_g0.dayssince1080.p.location_sigma.1	CAPT.allSessions__D.post1080.p.dayssince1080.p.dayssinceSqrt.p.location_g0.dayssince1080.p.location_sigma.1<-secr.fit(CAPT.allSessions,model=list(D~post1080+dayssince1080+dayssinceSqrt+location,g0~dayssince1080+location,sigma~1),buffer=100,CL=F,verify=F,sessioncov=SessionCov.allSessions)	.
284	site	1080*site	days	sqrt			site		days											3.562	0.0556	CAPT.allSessions__D.post1080.location.p.dayssince1080.p.dayssinceSqrt_g0.dayssince1080.p.location_sigma.1	CAPT.allSessions__D.post1080.location.p.dayssince1080.p.dayssinceSqrt_g0.dayssince1080.p.location_sigma.1<-secr.fit(CAPT.allSessions,model=list(D~post1080*location+dayssince1080+dayssinceSqrt,g0~dayssince1080+location,sigma~1),buffer=100,CL=F,verify=F,sessioncov=SessionCov.allSessions)	.
285	site	1080	days*site	sqrt			site		days											3.849	0.0481	CAPT.allSessions__D.post1080.p.dayssince1080.location.p.dayssinceSqrt_g0.dayssince1080.p.location_sigma.1	CAPT.allSessions__D.post1080.p.dayssince1080.location.p.dayssinceSqrt_g0.dayssince1080.p.location_sigma.1<-secr.fit(CAPT.allSessions,model=list(D~post1080+dayssince1080*location+dayssinceSqrt,g0~dayssince1080+location,sigma~1),buffer=100,CL=F,verify=F,sessioncov=SessionCov.allSessions)	.
286	site	1080	days	sqrt*site			site		days											39.123	0	CAPT.allSessions__D.post1080.p.dayssince1080.p.dayssinceSqrt.location_g0.dayssince1080.p.location_sigma.1	CAPT.allSessions__D.post1080.p.dayssince1080.p.dayssinceSqrt.location_g0.dayssince1080.p.location_sigma.1<-secr.fit(CAPT.allSessions,model=list(D~post1080+dayssince1080+dayssinceSqrt*location,g0~dayssince1080+location,sigma~1),buffer=100,CL=F,verify=F,sessioncov=SessionCov.allSessions)	.
287	site	1080	days*site	sqrt*site			site		days											31.773	0	CAPT.allSessions__D.post1080.p.dayssince1080.location.p.dayssinceSqrt.location_g0.dayssince1080.p.location_sigma.1	CAPT.allSessions__D.post1080.p.dayssince1080.location.p.dayssinceSqrt.location_g0.dayssince1080.p.location_sigma.1<-secr.fit(CAPT.allSessions,model=list(D~post1080+dayssince1080*location+dayssinceSqrt*location,g0~dayssince1080+location,sigma~1),buffer=100,CL=F,verify=F,sessioncov=SessionCov.allSessions)	.
288	site	1080	days	sqrt			site		days*site											15.354	0	CAPT.allSessions__D.post1080.p.dayssince1080.p.dayssinceSqrt.p.location_g0.dayssince1080.location_sigma.1	CAPT.allSessions__D.post1080.p.dayssince1080.p.dayssinceSqrt.p.location_g0.dayssince1080.location_sigma.1<-secr.fit(CAPT.allSessions,model=list(D~post1080+dayssince1080+dayssinceSqrt+location,g0~dayssince1080*location,sigma~1),buffer=100,CL=F,verify=F,sessioncov=SessionCov.allSessions)	.
289	site	1080*site	days*site	sqrt			site		days											0	0.3298	CAPT.allSessions__D.post1080.location.p.dayssince1080.location.p.dayssinceSqrt_g0.dayssince1080.p.location_sigma.1	CAPT.allSessions__D.post1080.location.p.dayssince1080.location.p.dayssinceSqrt_g0.dayssince1080.p.location_sigma.1<-secr.fit(CAPT.allSessions,model=list(D~post1080*location+dayssince1080*location+dayssinceSqrt,g0~dayssince1080+location,sigma~1),buffer=100,CL=F,verify=F,sessioncov=SessionCov.allSessions)	.
290	site	1080*site	days	sqrt			site		days*site											11.576	0	CAPT.allSessions__D.post1080.location.p.dayssince1080.p.dayssinceSqrt_g0.dayssince1080.location_sigma.1	CAPT.allSessions__D.post1080.location.p.dayssince1080.p.dayssinceSqrt_g0.dayssince1080.location_sigma.1<-secr.fit(CAPT.allSessions,model=list(D~post1080*location+dayssince1080+dayssinceSqrt,g0~dayssince1080*location,sigma~1),buffer=100,CL=F,verify=F,sessioncov=SessionCov.allSessions)	.
291	site	1080	days*site	sqrt			site		days*site											23.332	0	CAPT.allSessions__D.post1080.p.dayssince1080.location.p.dayssinceSqrt_g0.dayssince1080.location_sigma.1	CAPT.allSessions__D.post1080.p.dayssince1080.location.p.dayssinceSqrt_g0.dayssince1080.location_sigma.1<-secr.fit(CAPT.allSessions,model=list(D~post1080+dayssince1080*location+dayssinceSqrt,g0~dayssince1080*location,sigma~1),buffer=100,CL=F,verify=F,sessioncov=SessionCov.allSessions)	.
292	site	1080*site	days*site	sqrt			site		days*site											19.378	0	CAPT.allSessions__D.post1080.location.p.dayssince1080.location.p.dayssinceSqrt_g0.dayssince1080.location_sigma.1	CAPT.allSessions__D.post1080.location.p.dayssince1080.location.p.dayssinceSqrt_g0.dayssince1080.location_sigma.1<-secr.fit(CAPT.allSessions,model=list(D~post1080*location+dayssince1080*location+dayssinceSqrt,g0~dayssince1080*location,sigma~1),buffer=100,CL=F,verify=F,sessioncov=SessionCov.allSessions)	.
293	site	1080	days	sqrt			site						b							15.828	0	CAPT.allSessions__D.post1080.p.dayssince1080.p.dayssinceSqrt.p.location_g0.b.p.location_sigma.1	CAPT.allSessions__D.post1080.p.dayssince1080.p.dayssinceSqrt.p.location_g0.b.p.location_sigma.1<-secr.fit(CAPT.allSessions,model=list(D~post1080+dayssince1080+dayssinceSqrt+location,g0~b+location,sigma~1),buffer=100,CL=F,verify=F,sessioncov=SessionCov.allSessions)	.
294	site	1080*site	days	sqrt			site						b							5.704	0.019	CAPT.allSessions__D.post1080.location.p.dayssince1080.p.dayssinceSqrt_g0.b.p.location_sigma.1	CAPT.allSessions__D.post1080.location.p.dayssince1080.p.dayssinceSqrt_g0.b.p.location_sigma.1<-secr.fit(CAPT.allSessions,model=list(D~post1080*location+dayssince1080+dayssinceSqrt,g0~b+location,sigma~1),buffer=100,CL=F,verify=F,sessioncov=SessionCov.allSessions)	.
295	site	1080	days*site	sqrt			site						b							8.017	0.006	CAPT.allSessions__D.post1080.p.dayssince1080.location.p.dayssinceSqrt_g0.b.p.location_sigma.1	CAPT.allSessions__D.post1080.p.dayssince1080.location.p.dayssinceSqrt_g0.b.p.location_sigma.1<-secr.fit(CAPT.allSessions,model=list(D~post1080+dayssince1080*location+dayssinceSqrt,g0~b+location,sigma~1),buffer=100,CL=F,verify=F,sessioncov=SessionCov.allSessions)	.
296	site	1080	days	sqrt*site			site						b							38.446	0	CAPT.allSessions__D.post1080.p.dayssince1080.p.dayssinceSqrt.location_g0.b.p.location_sigma.1	CAPT.allSessions__D.post1080.p.dayssince1080.p.dayssinceSqrt.location_g0.b.p.location_sigma.1<-secr.fit(CAPT.allSessions,model=list(D~post1080+dayssince1080+dayssinceSqrt*location,g0~b+location,sigma~1),buffer=100,CL=F,verify=F,sessioncov=SessionCov.allSessions)	.
297	site	1080	days*site	sqrt*site			site						b							35.142	0	CAPT.allSessions__D.post1080.p.dayssince1080.location.p.dayssinceSqrt.location_g0.b.p.location_sigma.1	CAPT.allSessions__D.post1080.p.dayssince1080.location.p.dayssinceSqrt.location_g0.b.p.location_sigma.1<-secr.fit(CAPT.allSessions,model=list(D~post1080+dayssince1080*location+dayssinceSqrt*location,g0~b+location,sigma~1),buffer=100,CL=F,verify=F,sessioncov=SessionCov.allSessions)	.
298	site	1080	days	sqrt			site						b*site							17.91	0	CAPT.allSessions__D.post1080.p.dayssince1080.p.dayssinceSqrt.p.location_g0.b.location_sigma.1	CAPT.allSessions__D.post1080.p.dayssince1080.p.dayssinceSqrt.p.location_g0.b.location_sigma.1<-secr.fit(CAPT.allSessions,model=list(D~post1080+dayssince1080+dayssinceSqrt+location,g0~b*location,sigma~1),buffer=100,CL=F,verify=F,sessioncov=SessionCov.allSessions)	.
299	site	1080*site	days*site	sqrt			site						b							4.334	0.0378	CAPT.allSessions__D.post1080.location.p.dayssince1080.location.p.dayssinceSqrt_g0.b.p.location_sigma.1	CAPT.allSessions__D.post1080.location.p.dayssince1080.location.p.dayssinceSqrt_g0.b.p.location_sigma.1<-secr.fit(CAPT.allSessions,model=list(D~post1080*location+dayssince1080*location+dayssinceSqrt,g0~b+location,sigma~1),buffer=100,CL=F,verify=F,sessioncov=SessionCov.allSessions)	.
300		1080	days	sqrt			site	1080												16.006	0	CAPT.allSessions__D.post1080.p.dayssince1080.p.dayssinceSqrt_g0.post1080.p.location_sigma.1	CAPT.allSessions__D.post1080.p.dayssince1080.p.dayssinceSqrt_g0.post1080.p.location_sigma.1<-secr.fit(CAPT.allSessions,model=list(D~post1080+dayssince1080+dayssinceSqrt,g0~post1080+location,sigma~1),buffer=100,CL=F,verify=F,sessioncov=SessionCov.allSessions)	.
301		1080	days	sqrt			site	1080*site												30.28	0	CAPT.allSessions__D.post1080.p.dayssince1080.p.dayssinceSqrt_g0.post1080.location_sigma.1	CAPT.allSessions__D.post1080.p.dayssince1080.p.dayssinceSqrt_g0.post1080.location_sigma.1<-secr.fit(CAPT.allSessions,model=list(D~post1080+dayssince1080+dayssinceSqrt,g0~post1080*location,sigma~1),buffer=100,CL=F,verify=F,sessioncov=SessionCov.allSessions)	.
302		1080	days	sqrt			site							site						16.361	0	CAPT.allSessions__D.post1080.p.dayssince1080.p.dayssinceSqrt_g0.location_sigma.location	CAPT.allSessions__D.post1080.p.dayssince1080.p.dayssinceSqrt_g0.location_sigma.location<-secr.fit(CAPT.allSessions,model=list(D~post1080+dayssince1080+dayssinceSqrt,g0~location,sigma~location),buffer=100,CL=F,verify=F,sessioncov=SessionCov.allSessions)	.
303		1080	days	sqrt			site													16.382	0	CAPT.allSessions__D.post1080.p.dayssince1080.p.dayssinceSqrt_g0.location_sigma.1	CAPT.allSessions__D.post1080.p.dayssince1080.p.dayssinceSqrt_g0.location_sigma.1<-secr.fit(CAPT.allSessions,model=list(D~post1080+dayssince1080+dayssinceSqrt,g0~location,sigma~1),buffer=100,CL=F,verify=F,sessioncov=SessionCov.allSessions)	.
304	Set 6: adding method covariate																							.
305	using competitive models from previous set (grey)																							.
306	site	1080*site	days*site	sqrt			site		days											8.477	0.006	CAPT.allSessions__D.post1080.location.p.dayssince1080.location.p.dayssinceSqrt_g0.dayssince1080.p.location_sigma.1	CAPT.allSessions__D.post1080.location.p.dayssince1080.location.p.dayssinceSqrt_g0.dayssince1080.p.location_sigma.1<-secr.fit(CAPT.allSessions,model=list(D~post1080*location+dayssince1080*location+dayssinceSqrt,g0~dayssince1080+location,sigma~1),buffer=100,CL=F,verify=F,sessioncov=SessionCov.allSessions)	.
307	site	1080*site	days*site	sqrt			site	method	days											13.771	0	CAPT.allSessions__D.post1080.location.p.dayssince1080.location.p.dayssinceSqrt_g0.dayssince1080.p.location.p.method_sigma.1	CAPT.allSessions__D.post1080.location.p.dayssince1080.location.p.dayssinceSqrt_g0.dayssince1080.p.location.p.method_sigma.1<-secr.fit(CAPT.allSessions,model=list(D~post1080*location+dayssince1080*location+dayssinceSqrt,g0~dayssince1080+location+method,sigma~1),buffer=100,CL=F,verify=F,sessioncov=SessionCov.allSessions)	.
308	site	1080*site	days	sqrt			site		days				b							8.551	0.0058	CAPT.allSessions__D.post1080.location.p.dayssince1080.p.dayssinceSqrt_g0.dayssince1080.p.b.p.location_sigma.1	CAPT.allSessions__D.post1080.location.p.dayssince1080.p.dayssinceSqrt_g0.dayssince1080.p.b.p.location_sigma.1<-secr.fit(CAPT.allSessions,model=list(D~post1080*location+dayssince1080+dayssinceSqrt,g0~dayssince1080+b+location,sigma~1),buffer=100,CL=F,verify=F,sessioncov=SessionCov.allSessions)	.
309	site	1080*site	days	sqrt			site	method	days				b							0	0.4138	CAPT.allSessions__D.post1080.location.p.dayssince1080.p.dayssinceSqrt_g0.dayssince1080.p.b.p.location.p.method_sigma.1	CAPT.allSessions__D.post1080.location.p.dayssince1080.p.dayssinceSqrt_g0.dayssince1080.p.b.p.location.p.method_sigma.1<-secr.fit(CAPT.allSessions,model=list(D~post1080*location+dayssince1080+dayssinceSqrt,g0~dayssince1080+b+location+method,sigma~1),buffer=100,CL=F,verify=F,sessioncov=SessionCov.allSessions)	.
310	site	1080*site	days*site	sqrt			site		days				b							10.706	0	CAPT.allSessions__D.post1080.location.p.dayssince1080.location.p.dayssinceSqrt_g0.dayssince1080.p.b.p.location_sigma.1	CAPT.allSessions__D.post1080.location.p.dayssince1080.location.p.dayssinceSqrt_g0.dayssince1080.p.b.p.location_sigma.1<-secr.fit(CAPT.allSessions,model=list(D~post1080*location+dayssince1080*location+dayssinceSqrt,g0~dayssince1080+b+location,sigma~1),buffer=100,CL=F,verify=F,sessioncov=SessionCov.allSessions)	.
311	site	1080*site	days*site	sqrt			site	method	days				b							1.194	0.2278	CAPT.allSessions__D.post1080.location.p.dayssince1080.location.p.dayssinceSqrt_g0.dayssince1080.p.b.p.location.p.method_sigma.1	CAPT.allSessions__D.post1080.location.p.dayssince1080.location.p.dayssinceSqrt_g0.dayssince1080.p.b.p.location.p.method_sigma.1<-secr.fit(CAPT.allSessions,model=list(D~post1080*location+dayssince1080*location+dayssinceSqrt,g0~dayssince1080+b+location+method,sigma~1),buffer=100,CL=F,verify=F,sessioncov=SessionCov.allSessions)	.
312	site	1080*site	days	sqrt			site		days											12.039	0	CAPT.allSessions__D.post1080.location.p.dayssince1080.p.dayssinceSqrt_g0.dayssince1080.p.location_sigma.1	CAPT.allSessions__D.post1080.location.p.dayssince1080.p.dayssinceSqrt_g0.dayssince1080.p.location_sigma.1<-secr.fit(CAPT.allSessions,model=list(D~post1080*location+dayssince1080+dayssinceSqrt,g0~dayssince1080+location,sigma~1),buffer=100,CL=F,verify=F,sessioncov=SessionCov.allSessions)	.
313	site	1080*site	days	sqrt			site	method	days											7.202	0.0113	CAPT.allSessions__D.post1080.location.p.dayssince1080.p.dayssinceSqrt_g0.dayssince1080.p.location.p.method_sigma.1	CAPT.allSessions__D.post1080.location.p.dayssince1080.p.dayssinceSqrt_g0.dayssince1080.p.location.p.method_sigma.1<-secr.fit(CAPT.allSessions,model=list(D~post1080*location+dayssince1080+dayssinceSqrt,g0~dayssince1080+location+method,sigma~1),buffer=100,CL=F,verify=F,sessioncov=SessionCov.allSessions)	.
314	site	1080	days*site	sqrt			site		days											12.326	0	CAPT.allSessions__D.post1080.p.dayssince1080.location.p.dayssinceSqrt_g0.dayssince1080.p.location_sigma.1	CAPT.allSessions__D.post1080.p.dayssince1080.location.p.dayssinceSqrt_g0.dayssince1080.p.location_sigma.1<-secr.fit(CAPT.allSessions,model=list(D~post1080+dayssince1080*location+dayssinceSqrt,g0~dayssince1080+location,sigma~1),buffer=100,CL=F,verify=F,sessioncov=SessionCov.allSessions)	.
315	site	1080	days*site	sqrt			site	method	days											18.233	0	CAPT.allSessions__D.post1080.p.dayssince1080.location.p.dayssinceSqrt_g0.dayssince1080.p.location.p.method_sigma.1	CAPT.allSessions__D.post1080.p.dayssince1080.location.p.dayssinceSqrt_g0.dayssince1080.p.location.p.method_sigma.1<-secr.fit(CAPT.allSessions,model=list(D~post1080+dayssince1080*location+dayssinceSqrt,g0~dayssince1080+location+method,sigma~1),buffer=100,CL=F,verify=F,sessioncov=SessionCov.allSessions)	.
316	site	1080	days*site	sqrt			site		days				b							12.484	0	CAPT.allSessions__D.post1080.p.dayssince1080.location.p.dayssinceSqrt_g0.dayssince1080.p.b.p.location_sigma.1	CAPT.allSessions__D.post1080.p.dayssince1080.location.p.dayssinceSqrt_g0.dayssince1080.p.b.p.location_sigma.1<-secr.fit(CAPT.allSessions,model=list(D~post1080+dayssince1080*location+dayssinceSqrt,g0~dayssince1080+b+location,sigma~1),buffer=100,CL=F,verify=F,sessioncov=SessionCov.allSessions)	.
317	site	1080	days*site	sqrt			site	method	days				b							5.511	0.0263	CAPT.allSessions__D.post1080.p.dayssince1080.location.p.dayssinceSqrt_g0.dayssince1080.p.b.p.location.p.method_sigma.1	CAPT.allSessions__D.post1080.p.dayssince1080.location.p.dayssinceSqrt_g0.dayssince1080.p.b.p.location.p.method_sigma.1<-secr.fit(CAPT.allSessions,model=list(D~post1080+dayssince1080*location+dayssinceSqrt,g0~dayssince1080+b+location+method,sigma~1),buffer=100,CL=F,verify=F,sessioncov=SessionCov.allSessions)	.
318	site	1080*site	days*site	sqrt			site						b							12.811	0	CAPT.allSessions__D.post1080.location.p.dayssince1080.location.p.dayssinceSqrt_g0.b.p.location_sigma.1	CAPT.allSessions__D.post1080.location.p.dayssince1080.location.p.dayssinceSqrt_g0.b.p.location_sigma.1<-secr.fit(CAPT.allSessions,model=list(D~post1080*location+dayssince1080*location+dayssinceSqrt,g0~b+location,sigma~1),buffer=100,CL=F,verify=F,sessioncov=SessionCov.allSessions)	.
319	site	1080*site	days*site	sqrt			site	method					b							10.213	0	CAPT.allSessions__D.post1080.location.p.dayssince1080.location.p.dayssinceSqrt_g0.b.p.location.p.method_sigma.1	CAPT.allSessions__D.post1080.location.p.dayssince1080.location.p.dayssinceSqrt_g0.b.p.location.p.method_sigma.1<-secr.fit(CAPT.allSessions,model=list(D~post1080*location+dayssince1080*location+dayssinceSqrt,g0~b+location+method,sigma~1),buffer=100,CL=F,verify=F,sessioncov=SessionCov.allSessions)	.
320	site	1080*site	days	sqrt			site						b							14.181	0	CAPT.allSessions__D.post1080.location.p.dayssince1080.p.dayssinceSqrt_g0.b.p.location_sigma.1	CAPT.allSessions__D.post1080.location.p.dayssince1080.p.dayssinceSqrt_g0.b.p.location_sigma.1<-secr.fit(CAPT.allSessions,model=list(D~post1080*location+dayssince1080+dayssinceSqrt,g0~b+location,sigma~1),buffer=100,CL=F,verify=F,sessioncov=SessionCov.allSessions)	.
321	site	1080*site	days	sqrt			site	method					b							12.721	0	CAPT.allSessions__D.post1080.location.p.dayssince1080.p.dayssinceSqrt_g0.b.p.location.p.method_sigma.1	CAPT.allSessions__D.post1080.location.p.dayssince1080.p.dayssinceSqrt_g0.b.p.location.p.method_sigma.1<-secr.fit(CAPT.allSessions,model=list(D~post1080*location+dayssince1080+dayssinceSqrt,g0~b+location+method,sigma~1),buffer=100,CL=F,verify=F,sessioncov=SessionCov.allSessions)	.
322	site	1080*site	days	sqrt			site				trip									15.325	0	CAPT.allSessions__D.post1080.location.p.dayssince1080.p.dayssinceSqrt_g0.trapping.p.location_sigma.1	CAPT.allSessions__D.post1080.location.p.dayssince1080.p.dayssinceSqrt_g0.trapping.p.location_sigma.1<-secr.fit(CAPT.allSessions,model=list(D~post1080*location+dayssince1080+dayssinceSqrt,g0~trapping+location,sigma~1),buffer=100,CL=F,verify=F,sessioncov=SessionCov.allSessions)	.
323	site	1080*site	days	sqrt			site	method			trip									0.644	0.2999	CAPT.allSessions__D.post1080.location.p.dayssince1080.p.dayssinceSqrt_g0.trapping.p.location.p.method_sigma.1	CAPT.allSessions__D.post1080.location.p.dayssince1080.p.dayssinceSqrt_g0.trapping.p.location.p.method_sigma.1<-secr.fit(CAPT.allSessions,model=list(D~post1080*location+dayssince1080+dayssinceSqrt,g0~trapping+location+method,sigma~1),buffer=100,CL=F,verify=F,sessioncov=SessionCov.allSessions)	.
324			days	sqrt			site				trip									15.528	0	CAPT.allSessions__D.dayssince1080.p.dayssinceSqrt_g0.trapping.p.location_sigma.1	CAPT.allSessions__D.dayssince1080.p.dayssinceSqrt_g0.trapping.p.location_sigma.1 <- secr.fit(CAPT.allSessions,model=list(D~dayssince1080+dayssinceSqrt,g0~trapping+location,sigma~1),buffer=100,CL=F,verify=F,sessioncov=SessionCov.allSessions)	.
325			days	sqrt			site	method			trip									23.423	0	CAPT.allSessions__D.dayssince1080.p.dayssinceSqrt_g0.trapping.p.location.p.method_sigma.1	CAPT.allSessions__D.dayssince1080.p.dayssinceSqrt_g0.trapping.p.location.p.method_sigma.1<-secr.fit(CAPT.allSessions,model=list(D~dayssince1080+dayssinceSqrt,g0~trapping+location+method,sigma~1),buffer=100,CL=F,verify=F,sessioncov=SessionCov.allSessions)	.
326	site	1080	days*site	sqrt			site						b							16.494	0	CAPT.allSessions__D.post1080.p.dayssince1080.location.p.dayssinceSqrt_g0.b.p.location_sigma.1	CAPT.allSessions__D.post1080.p.dayssince1080.location.p.dayssinceSqrt_g0.b.p.location_sigma.1<-secr.fit(CAPT.allSessions,model=list(D~post1080+dayssince1080*location+dayssinceSqrt,g0~b+location,sigma~1),buffer=100,CL=F,verify=F,sessioncov=SessionCov.allSessions)	.
327	site	1080	days*site	sqrt			site	method					b							14.225	0	CAPT.allSessions__D.post1080.p.dayssince1080.location.p.dayssinceSqrt_g0.b.p.location.p.method_sigma.1	CAPT.allSessions__D.post1080.p.dayssince1080.location.p.dayssinceSqrt_g0.b.p.location.p.method_sigma.1<-secr.fit(CAPT.allSessions,model=list(D~post1080+dayssince1080*location+dayssinceSqrt,g0~b+location+method,sigma~1),buffer=100,CL=F,verify=F,sessioncov=SessionCov.allSessions)	.
328		1080	days	sqrt			site		days				b							16.698	0	CAPT.allSessions__D.post1080.p.dayssince1080.p.dayssinceSqrt_g0.dayssince1080.p.b.p.location_sigma.1	CAPT.allSessions__D.post1080.p.dayssince1080.p.dayssinceSqrt_g0.dayssince1080.p.b.p.location_sigma.1<-secr.fit(CAPT.allSessions,model=list(D~post1080+dayssince1080+dayssinceSqrt,g0~dayssince1080+b+location,sigma~1),buffer=100,CL=F,verify=F,sessioncov=SessionCov.allSessions)	.
329		1080	days	sqrt			site	method	days				b							10.096	0	CAPT.allSessions__D.post1080.p.dayssince1080.p.dayssinceSqrt_g0.dayssince1080.p.b.p.location.p.method_sigma.1	CAPT.allSessions__D.post1080.p.dayssince1080.p.dayssinceSqrt_g0.dayssince1080.p.b.p.location.p.method_sigma.1<-secr.fit(CAPT.allSessions,model=list(D~post1080+dayssince1080+dayssinceSqrt,g0~dayssince1080+b+location+method,sigma~1),buffer=100,CL=F,verify=F,sessioncov=SessionCov.allSessions)	.
330	site	1080*site	days*site	sqrt			site				trip									17.059	0	CAPT.allSessions__D.post1080.location.p.dayssince1080.location.p.dayssinceSqrt_g0.trapping.p.location_sigma.1	CAPT.allSessions__D.post1080.location.p.dayssince1080.location.p.dayssinceSqrt_g0.trapping.p.location_sigma.1<-secr.fit(CAPT.allSessions,model=list(D~post1080*location+dayssince1080*location+dayssinceSqrt,g0~trapping+location,sigma~1),buffer=100,CL=F,verify=F,sessioncov=SessionCov.allSessions)	.
331	site	1080*site	days*site	sqrt			site	method			trip									7.589	0.0093	CAPT.allSessions__D.post1080.location.p.dayssince1080.location.p.dayssinceSqrt_g0.trapping.p.location.p.method_sigma.1	CAPT.allSessions__D.post1080.location.p.dayssince1080.location.p.dayssinceSqrt_g0.trapping.p.location.p.method_sigma.1<-secr.fit(CAPT.allSessions,model=list(D~post1080*location+dayssince1080*location+dayssinceSqrt,g0~trapping+location+method,sigma~1),buffer=100,CL=F,verify=F,sessioncov=SessionCov.allSessions)	.
332		1080	days	sqrt	trip		site								1080					17.951	0	CAPT.allSessions__D.post1080.p.dayssince1080.p.dayssinceSqrt.p.trapping_g0.location_sigma.post1080	CAPT.allSessions__D.post1080.p.dayssince1080.p.dayssinceSqrt.p.trapping_g0.location_sigma.post1080 <- secr.fit(CAPT.allSessions,model=list(D~post1080+dayssince1080+dayssinceSqrt+trapping,g0~location,sigma~post1080),buffer=100,CL=F,verify=F,sessioncov=SessionCov.allSessions)	.
333		1080	days	sqrt	trip		site	method							1080					19.727	0	CAPT.allSessions__D.post1080.p.dayssince1080.p.dayssinceSqrt.p.trapping_g0.location.p.method_sigma.post1080	CAPT.allSessions__D.post1080.p.dayssince1080.p.dayssinceSqrt.p.trapping_g0.location.p.method_sigma.post1080<-secr.fit(CAPT.allSessions,model=list(D~post1080+dayssince1080+dayssinceSqrt+trapping,g0~location+method,sigma~post1080),buffer=100,CL=F,verify=F,sessioncov=SessionCov.allSessions)	.
